# Supplementary material for: Evaluation of the diagnostic accuracy of the ReLASV Pan-Lassa Antigen Rapid Test for Lassa Fever in Nigeria
Source: PLOS Glob Public Health. 2025 Apr 21;5(4):e0004405. doi: 10.1371/journal.pgph.0004405 (PMC12011238; doi:10.1371/journal.pgph.0004405)
Supplement: S1 Data — (XLSX) [file pgph.0004405.s002.xlsx]

## Sheet: Summary
Sheet Name	CRF Name	Records
Clinical	Clinical	171
Results Form -Serum	Results Form -Serum	171
Results Form -Plasma	Results Form -Plasma	171
Results Form -Whole Blood	Results Form -Whole Blood	171
Dictionary
Input file	EXCEL_PP005_Archiving_20SEP2023_2023-09-20-111249503.xls.zip

## Sheet: Clinical
Participant ID	ELIG1	ELIG2	ELIG3	ELIG4	ICDAT	ENROLDAT	AGE_CATEG	SEX	SYMP_HEAD	DUR_HEAD	SYMP_SORE	DUR_SORE	SYMP_COUGH	DUR_COUGH	SYMP_SWELL	DUR_SWELL	SYMP_CHEST	DUR_CHEST	SYMP_STOMACH	DUR_STOMACH	SYMP_LBLOOD	DUR_LBLOOD	SYMP_MUSCLE	DUR_MUSCLE	SYMP_FATIGUE	DUR_FATIGUE	SYMP_VOMIT	DUR_VOMIT	SYMP_DIARR	DUR_DIARR	SYMP_FEVER	DUR_FEVER	SYMP_HFEVER	DUR_HFEVER	SYMP_NOSEBLEE	DUR_NOSEBLEE	SYMP_HEMOGLO	DUR_HEMOGLO	SYMP_CONFU	DUR_CONFU	SYMP_SEIZURE	DUR_SEIZURE	SYMP_REDURI	DUR_REDURI	SYMP_REDHEAR	SYMP_LASSFEV	DUR_LASSFEV	SYMP_OTHERSP	DUR_OTHERSP
PP002010001	Yes	Yes		Yes	2021-10-19	2021-10-19	18-29	Female	Yes	>= 6 days	No		No		No		Yes	3-5 days	No		No		No		No		Yes	3-5 days	No		Yes	>= 6 days	No		No		Yes	>= 6 days	No		No		No		No	No
PP002010002	Yes	Yes		Yes	2021-10-21	2021-10-21	30-39	Male	Yes	0-2 days	No		Yes	0-2 days	No		Yes	3-5 days	No		No		Yes	0-2 days	No		Yes	0-2 days	No		Yes	0-2 days	No		No		No		No		No		No		No	No
PP002010003	Yes	Yes		Yes	2021-10-22	2021-10-22	30-39	Male	Yes	3-5 days	No		No		No		No		No		Yes	0-2 days	Yes	0-2 days	No		No		No		Yes	3-5 days	No		No		No		No		No		No		No	No
PP002010004	Yes	Yes		Yes	2021-10-25	2021-10-25	30-39	Male	Yes	0-2 days	Yes	0-2 days	Yes	0-2 days	No		No		No		No		Yes	0-2 days	No		Yes	0-2 days	No		Yes	0-2 days	Yes	0-2 days	No		No		No		No		No		No	No
PP002010005	Yes	Yes		Yes	2021-10-26	2021-10-26	30-39	Male	Yes	3-5 days	No		Yes	>= 6 days	No		No		No		No		No		Yes	>= 6 days	No		No		Yes	>= 6 days	No		No		Yes	>= 6 days	No		No		No		No	No
PP002010006	Yes	Yes		Yes	2021-10-29	2021-10-29	18-29	Female	Yes	3-5 days	No		No		No		No		No		No		Yes	3-5 days	No		Yes	0-2 days	No		Yes	0-2 days	No		No		No		No		No		No		No	No
PP002010007	Yes	Yes		Yes	2021-11-01	2021-11-01	40-49	Male	Yes	>= 6 days	No		No		No		No		Yes	>= 6 days	No		No		Yes	>= 6 days	No		No		Yes	>= 6 days	No		No		No		Yes	3-5 days	No		No		No	No
PP002010008	Yes	No	Yes	Yes	2021-11-01	2021-11-01	18-29	Female	No		Yes	>= 6 days	No		No		No		No		No		Yes	>= 6 days	Yes	>= 6 days	No		No		Yes	>= 6 days	No		No		No		No		No		No		No	No
PP002010009	Yes	Yes		Yes	2021-11-03	2021-11-03	30-39	Female	Yes	>= 6 days	No		No		No		No		No		No		Yes	>= 6 days	Yes	>= 6 days	No		No		Yes	3-5 days	Yes	0-2 days	No		No		Yes	3-5 days	Yes	0-2 days	Yes	0-2 days	No	No
PP002010011	Yes	Yes		Yes	2021-11-08	2021-11-08	30-39	Male	No		No		Yes	>= 6 days	No		Yes	>= 6 days	No		No		No		Yes	>= 6 days	No		Yes	>= 6 days	Yes	>= 6 days	No		No		No		No		No		No		No	No
PP002010013	Yes	Yes		Yes	2021-11-12	2021-11-12	≥60	Male	No		No		No		No		No		No		No		No		Yes	0-2 days	No		No		Yes	0-2 days	No		No		Yes	0-2 days	No		No		No		No	No
PP002010014	Yes	Yes		Yes	2021-11-12	2021-11-12	≥60	Male	No		No		No		No		No		No		No		No		Yes	>= 6 days	No		No		Yes	>= 6 days	Yes	>= 6 days	No		No		No		No		No		No	No
PP002010016	Yes	Yes		Yes	2021-11-16	2021-11-16	≥60	Female	Yes	>= 6 days	No		No		No		No		Yes	>= 6 days	No		Yes	>= 6 days	Yes	>= 6 days	No		No		Yes	>= 6 days	No		No		No		Yes	3-5 days	No		No		No	No
PP002010018	Yes	Yes		Yes	2021-11-20	2021-11-20	18-29	Female	Yes	3-5 days	No		Yes	0-2 days	No		No		No		No		No		Yes	0-2 days	Yes	0-2 days	No		Yes	3-5 days	No		No		No		No		No		No		No	Yes	>= 6 days
PP002010019	Yes	Yes		Yes	2021-11-23	2021-11-23	50-59	Male	Yes	>= 6 days	No		No		No		No		No		No		Yes	>= 6 days	Yes	>= 6 days	No		No		Yes	>= 6 days	Yes	>= 6 days	No		Yes	>= 6 days	Yes	0-2 days	Yes	0-2 days	No		No	No
PP002010020	Yes	Yes		Yes	2021-11-24	2021-11-24	40-49	Male	Yes	3-5 days	No		No		No		No		No		No		No		Yes	>= 6 days	No		No		Yes	>= 6 days	No		No		Yes	3-5 days	Yes	3-5 days	No		No		No	No
PP002010021	Yes	Yes		Yes	2021-11-25	2021-11-25	≥60	Male	No		No		No		No		No		Yes	3-5 days	No		Yes	3-5 days	Yes	3-5 days	Yes	3-5 days	Yes	3-5 days	Yes	3-5 days	No		No		Yes	3-5 days	No		No		No		No	No
PP002010022	Yes	Yes		Yes	2021-11-26	2021-11-26	30-39	Female	Yes	3-5 days	No		Yes	>= 6 days	No		Yes	>= 6 days	No		Yes	3-5 days	No		Yes	3-5 days	No		No		Yes	3-5 days	No		No		No		No		No		No		No	No
PP002010023	Yes	Yes		Yes	2021-11-30	2021-11-30	30-39	Male	Yes	3-5 days	No		No		No		No		No		No		Yes	3-5 days	Yes	3-5 days	No		No		Yes	3-5 days	No		No		No		No		No		Yes	3-5 days	No	No
PP002010024	Yes	Yes		Yes	2021-12-01	2021-12-01	50-59	Male	No		No		No		No		Yes	>= 6 days	Yes	>= 6 days	No		No		Yes	>= 6 days	No		No		Yes	>= 6 days	No		No		Yes	>= 6 days	No		No		No		No	No
PP002010025	Yes	Yes		Yes	2021-12-01	2021-12-01	50-59	Male	No		No		No		Yes	>= 6 days	No		No		No		Yes	>= 6 days	Yes	>= 6 days	No		No		No		No		Yes	3-5 days	No		No		No		Yes	>= 6 days	No	No
PP002010026	Yes	Yes		Yes	2021-12-02	2021-12-02	50-59	Female	No		No		No		No		No		No		No		Yes	>= 6 days	Yes	>= 6 days	Yes	>= 6 days	No		Yes	3-5 days	Yes	3-5 days	Yes	>= 6 days	No		No		No		No		No	No		Rectal bleeding	3-5 days
PP002010027	Yes	Yes		Yes	2021-12-03	2021-12-03	18-29	Female	Yes	3-5 days	Yes	0-2 days	No		No		No		No		No		Yes	3-5 days	Yes	3-5 days	Yes	3-5 days	No		Yes	3-5 days	No		No		No		No		No		No		No	No
PP002010028	Yes	Yes		Yes	2021-12-07	2021-12-07	50-59	Male	Yes	>= 6 days	Yes	>= 6 days	No		No		No		Yes	>= 6 days	No		Yes	>= 6 days	Yes	>= 6 days	No		Yes	3-5 days	Yes	3-5 days	No		No		Yes	3-5 days	No		No		No		No	No
PP002010029	Yes	No	Yes	Yes	2021-12-07	2021-12-07	<18	Male	Yes	0-2 days	Yes	0-2 days	Yes	0-2 days	No		No		Yes	0-2 days	No		No		Yes	0-2 days	Yes	0-2 days	No		Yes	0-2 days	No		No		No		No		No		No		No	No
PP002010031	Yes	Yes		Yes	2021-12-11	2021-12-11	≥60	Male	No		No		Yes	>= 6 days	Yes	>= 6 days	No		No		No		Yes	>= 6 days	Yes	3-5 days	No		No		Yes	3-5 days	No		No		No		No		No		Yes	>= 6 days	No	No
PP002010032	Yes	No	Yes	Yes	2021-12-08	2021-12-08	<18	Female	Yes	0-2 days	Yes	0-2 days	Yes	0-2 days	No		Yes	0-2 days	Yes	0-2 days	No		Yes	3-5 days	Yes	0-2 days	Yes	0-2 days	No		Yes	3-5 days	No		No		No		No		No		No		No	No
PP002010034	Yes	Yes		Yes	2021-12-13	2021-12-13	40-49	Female	Yes	0-2 days	No		No		No		No		Yes	3-5 days	No		Yes	0-2 days	No		No		Yes	0-2 days	Yes	0-2 days	No		No		No		No		No		No		No	No
PP002010035	Yes	Yes		Yes	2021-12-15	2021-12-15	50-59	Male	Yes	3-5 days	Yes	3-5 days	No		No		No		No		No		Yes	3-5 days	Yes	>= 6 days	No		No		Yes	>= 6 days	Yes	>= 6 days	No		No		No		No		No		No	No
PP002010036	Yes	Yes		Yes	2021-12-16	2021-12-16	50-59	Male	Yes	3-5 days	No		Yes	3-5 days	No		No		No		No		Yes	3-5 days	Yes	3-5 days	No		No		Yes	>= 6 days	No		No		Yes	3-5 days	No		No		No		No	No
PP002010037	Yes	Yes		Yes	2021-12-16	2021-12-16	40-49	Female	Yes	3-5 days	No		No		No		Yes	0-2 days	Yes	0-2 days	No		Yes	3-5 days	Yes	3-5 days	Yes	0-2 days	No		Yes	3-5 days	No		No		No		No		No		No		No	Yes	>= 6 days	Chest tightness	0-2 days
PP002010038	Yes	Yes		Yes	2021-12-16	2021-12-16	18-29	Female	Yes	3-5 days	No		No		No		No		Yes	3-5 days	No		Yes	3-5 days	Yes	3-5 days	No		No		Yes	3-5 days	Yes	3-5 days	No		No		No		No		No		No	No
PP002010039	Yes	Yes		Yes	2021-12-21	2021-12-21	18-29	Male	Yes	3-5 days	No		No		No		No		Yes	3-5 days	No		No		Yes	3-5 days	Yes	0-2 days	No		No		No		No		No		No		No		No		No	No
PP002010041	Yes	Yes		Yes	2021-12-21	2021-12-21	30-39	Male	No		No		Yes	3-5 days	No		No		Yes	3-5 days	Yes	3-5 days	No		Yes	3-5 days	No		Yes	>= 6 days	Yes	>= 6 days	No		No		No		No		No		No		No	No
PP002010042	Yes	Yes		Yes	2021-12-23	2021-12-23	18-29	Male	Yes	3-5 days	No		No		No		No		Yes	3-5 days	No		Yes	3-5 days	Yes	3-5 days	Yes	3-5 days	Yes	3-5 days	Yes	3-5 days	No		No		No		No		No		No		No	No
PP002010043	Yes	Yes		Yes	2021-12-26	2021-12-26	40-49	Male	Yes	>= 6 days	No		No		No		No		Yes	>= 6 days	No		Yes	>= 6 days	Yes	>= 6 days	Yes	3-5 days	No		Yes	>= 6 days	No		No		Yes	3-5 days	No		No		No		No	No
PP002010044	Yes	Yes		Yes	2021-12-28	2021-12-28	40-49	Male	Yes	>= 6 days	Yes	>= 6 days	No		No		No		No		No		Yes	>= 6 days	Yes	>= 6 days	No		No		Yes	>= 6 days	No		No		Yes	3-5 days	No		No		No		No	No
PP002010045	Yes	Yes		Yes	2021-12-28	2021-12-28	30-39	Male	Yes	3-5 days	Yes	0-2 days	No		No		No		No		No		Yes	3-5 days	Yes	3-5 days	No		No		Yes	3-5 days	No		No		No		No		No		No		No	No
PP002010047	Yes	Yes		Yes	2021-12-29	2021-12-29	18-29	Male	No		No		No		No		No		No		No		Yes	0-2 days	No		No		No		No		No		No		No		No		No		No		No	Yes	>= 6 days
PP002010049	Yes	Yes		Yes	2021-12-29	2021-12-29	≥60	Female	No		No		No		No		No		No		No		No		No		No		No		Yes	3-5 days	No		No		No		No		No		No		No	No
PP002010050	Yes	Yes		Yes	2021-12-29	2021-12-29	30-39	Male	No		No		No		No		No		Yes	>= 6 days	No		No		No		No		Yes	>= 6 days	Yes	>= 6 days	Yes	>= 6 days	No		No		No		No		No		No	No
PP002010051	Yes	No	Yes	Yes	2021-12-29	2021-12-29	<18	Female	Yes	3-5 days	No		Yes	3-5 days	No		No		No		No		No		No		No		No		No		No		No		No		No		No		No		No	Yes	>= 6 days
PP002010053	Yes	Yes		Yes	2021-12-29	2021-12-31	18-29	Female	No		No		No		No		No		No		No		No		No		No		No		No		No		No		No		No		No		No		No	Yes	>= 6 days
PP002010054	Yes	No	Yes	Yes	2021-12-31	2021-12-31	18-29	Male	No		No		Yes	3-5 days	No		No		No		No		No		No		No		No		No		No		No		No		No		No		No		No	Yes	>= 6 days
PP002010056	Yes	Yes		Yes	2022-01-01	2022-01-01	30-39	Male	Yes	0-2 days	Yes	0-2 days	Yes	0-2 days	No		No		No		No		Yes	0-2 days	Yes	0-2 days	Yes	0-2 days	No		Yes	0-2 days	Yes	0-2 days	No		No		No		No		No		No	No
PP002010057	Yes	Yes		Yes	2022-01-05	2022-01-05	30-39	Female	Yes	3-5 days	Yes	3-5 days	Yes	3-5 days	No		No		No		No		Yes	3-5 days	Yes	3-5 days	No		No		Yes	3-5 days	No		No		No		No		No		No		No	No
PP002010058	Yes	No	Yes	Yes	2022-01-05	2022-01-05	<18	Male	Yes	3-5 days	No		No		No		No		No		No		Yes	3-5 days	Yes	3-5 days	Yes	0-2 days	No		Yes	3-5 days	No		No		No		No		No		No		No	No
PP002010059	Yes	Yes		Yes	2022-01-05	2022-01-05	18-29	Female	Yes	3-5 days	No		No		No		No		No		No		Yes	3-5 days	Yes	3-5 days	No		No		Yes	3-5 days	No		No		No		No		No		No		No	No
PP002010060	Yes	Yes		Yes	2022-01-05	2022-01-05	40-49	Female	No		No		No		No		No		No		No		Yes	>= 6 days	Yes	>= 6 days	No		No		Yes	3-5 days	No		No		No		No		No		No		No	No
PP002010061	Yes	Yes		Yes	2022-01-05	2022-01-05	18-29	Female	Yes	>= 6 days	Yes	>= 6 days	Yes	>= 6 days	No		No		Yes	>= 6 days	No		Yes	>= 6 days	Yes	>= 6 days	Yes	>= 6 days	No		Yes	>= 6 days	No		No		No		No		No		No		No	No
PP002010062	Yes	Yes		Yes	2022-01-05	2022-01-05	50-59	Male	Yes	>= 6 days	No		No		No		No		Yes	>= 6 days	No		Yes	>= 6 days	Yes	>= 6 days	No		No		Yes	>= 6 days	No		No		No		No		No		No		No	No
PP002010064	Yes	Yes		Yes	2022-01-07	2022-01-07	≥60	Female	Yes	3-5 days	No		No		No		No		No		No		Yes	>= 6 days	Yes	>= 6 days	No		No		Yes	>= 6 days	No		No		No		No		No		No		No	No
PP002010065	Yes	Yes		Yes	2022-01-08	2022-01-08	18-29	Female	Yes	3-5 days	No		No		No		No		No		No		Yes	3-5 days	Yes	3-5 days	Yes	0-2 days	Yes	0-2 days	Yes	3-5 days	No		No		No		No		No		No		No	No
PP002010066	Yes	Yes		Yes	2022-01-08	2022-01-08	18-29	Female	Yes	>= 6 days	No		No		No		No		Yes	>= 6 days	No		No		No		No		No		Yes	>= 6 days	No		No		No		No		No		No		No	No
PP002010067	Yes	Yes		Yes	2022-01-08	2022-01-08	30-39	Female	Yes	3-5 days	No		Yes	3-5 days	No		No		No		No		No		No		No		No		Yes	>= 6 days	No		No		Yes	>= 6 days	No		No		No		No	No
PP002010068	Yes	Yes		Yes	2022-01-08	2022-01-08	30-39	Male	Yes	3-5 days	No		Yes	0-2 days	No		No		No		No		Yes	>= 6 days	Yes	>= 6 days	No		No		Yes	>= 6 days	No		No		No		No		No		No		No	No
PP002010069	Yes	Yes		Yes	2022-01-10	2022-01-10	18-29	Male	Yes	>= 6 days	No		No		No		No		Yes	>= 6 days	No		Yes	>= 6 days	Yes	>= 6 days	Yes	3-5 days	Yes	3-5 days	Yes	>= 6 days	No		No		Yes	3-5 days	No		No		Yes	3-5 days	No	No		Hematemesis	3-5 days
PP002010070	Yes	Yes		Yes	2022-01-11	2022-01-11	≥60	Female	No		No		No		No		No		No		No		No		No		Yes	0-2 days	Yes	0-2 days	Yes	0-2 days	No		No		No		No		No		No		No	No
PP002010071	Yes	Yes		Yes	2022-01-12	2022-01-12	40-49	Female	Yes	>= 6 days	Yes	>= 6 days	No		No		No		Yes	>= 6 days	No		Yes	>= 6 days	Yes	>= 6 days	Yes	>= 6 days	Yes	>= 6 days	Yes	>= 6 days	No		No		No		No		No		No		No	No
PP002010072	Yes	Yes		Yes	2022-01-12	2022-01-12	40-49	Male	No		No		Yes	3-5 days	No		No		No		No		No		No		No		No		Yes	0-2 days	No		No		No		No		No		No		No	No
PP002010073	Yes	Yes		Yes	2022-01-11	2022-01-11	≥60	Male	No		No		Yes	>= 6 days	No		No		No		No		No		No		No		No		Yes	>= 6 days	No		No		No		No		No		No		No	No		Passage of coke coloured urine	0-2 days
PP002010074	Yes	Yes		Yes	2022-01-11	2022-01-11	40-49	Female	Yes	>= 6 days	No		No		No		No		No		No		No		Yes	>= 6 days	No		No		Yes	>= 6 days	Yes	>= 6 days	No		No		No		No		No		No	No
PP002010075	Yes	Yes		Yes	2022-01-13	2022-01-13	30-39	Female	No		No		No		No		No		Yes	>= 6 days	No		Yes	>= 6 days	Yes	>= 6 days	No		No		Yes	0-2 days	No		No		No		No		No		No		No	No
PP002010076	Yes	Yes		Yes	2022-01-14	2022-01-14	40-49	Female	No		No		Yes	>= 6 days	No		Yes	>= 6 days	No		No		No		Yes	>= 6 days	No		No		No		No		No		No		No		No		No		No	No
PP002010077	Yes	Yes		Yes	2022-01-16	2022-01-16	30-39	Male	Yes	>= 6 days	No		No		No		No		No		No		Yes	>= 6 days	Yes	>= 6 days	Yes	0-2 days	No		Yes	>= 6 days	Yes	>= 6 days	No		No		No		No		No		No	No
PP002010078	Yes	Yes		Yes	2022-01-16	2022-01-16	40-49	Male	No		No		No		No		Yes	3-5 days	Yes	3-5 days	No		No		Yes	>= 6 days	Yes	0-2 days	No		Yes	>= 6 days	Yes	>= 6 days	No		Yes	>= 6 days	No		No		No		No	No
PP002010079	Yes	Yes		Yes	2022-01-16	2022-01-16	30-39	Male	Yes	>= 6 days	No		No		No		No		Yes	3-5 days	No		Yes	>= 6 days	Yes	>= 6 days	Yes	0-2 days	No		Yes	>= 6 days	No		No		No		No		No		No		No	No
PP002010080	Yes	Yes		Yes	2022-01-17	2022-01-17	50-59	Female	Yes	3-5 days	No		No		No		Yes	0-2 days	No		No		Yes	3-5 days	Yes	3-5 days	No		No		Yes	3-5 days	No		No		No		No		No		No		No	Yes	>= 6 days
PP002010081	Yes	Yes		Yes	2022-01-17	2022-01-17	18-29	Male	Yes	0-2 days	No		No		No		No		Yes	0-2 days	No		No		Yes	0-2 days	Yes	>= 6 days	No		Yes	0-2 days	No		No		No		No		No		No		No	No
PP002010082	Yes	Yes		Yes	2022-01-23	2022-01-23	18-29	Male	Yes	>= 6 days	No		Yes	>= 6 days	No		Yes	>= 6 days	No		No		Yes	>= 6 days	Yes	>= 6 days	No		Yes	3-5 days	Yes	>= 6 days	No		No		Yes	>= 6 days	No		No		No		No	No
PP002010083	Yes	Yes		Yes	2022-01-19	2022-01-19	≥60	Female	No		No		No		No		No		No		No		No		Yes	3-5 days	Yes	3-5 days	No		Yes	3-5 days	No		No		No		No		No		No		No	No
PP002010084	Yes	Yes		Yes	2022-01-20	2022-01-20	50-59	Male	Yes	3-5 days	Yes	3-5 days	No		No		No		No		No		Yes	3-5 days	Yes	3-5 days	No		No		Yes	3-5 days	Yes	3-5 days	No		No		No		No		No		No	No
PP002010085	Yes	Yes		Yes	2022-01-20	2022-01-20	30-39	Male	Yes	3-5 days	No		No		No		No		No		No		Yes	3-5 days	Yes	3-5 days	No		No		Yes	3-5 days	No		No		Yes	3-5 days	No		Yes	0-2 days	No		No	No
PP002010086	Yes	Yes		Yes	2022-01-22	2022-01-22	30-39	Female	Yes	>= 6 days	Yes	>= 6 days	No		No		No		No		No		Yes	>= 6 days	Yes	>= 6 days	No		No		Yes	>= 6 days	No		No		Yes	>= 6 days	Yes	>= 6 days	No		No		No	No
PP002010087	Yes	Yes		Yes	2022-01-22	2022-01-22	50-59	Female	Yes	>= 6 days	Yes	>= 6 days	No		No		No		No		No		Yes	>= 6 days	Yes	>= 6 days	Yes	3-5 days	No		Yes	>= 6 days	Yes	3-5 days	No		Yes	>= 6 days	No		No		No		No	No
PP002010088	Yes	Yes		Yes	2022-01-22	2022-01-22	18-29	Female	Yes	>= 6 days	Yes	>= 6 days	No		Yes	>= 6 days	No		Yes	>= 6 days	No		No		Yes	>= 6 days	Yes	>= 6 days	No		Yes	>= 6 days	No		No		No		No		No		No		No	No
PP002010089	Yes	Yes		Yes	2022-01-22	2022-01-22	30-39	Male	Yes	>= 6 days	Yes	>= 6 days	Yes	>= 6 days	No		No		Yes	>= 6 days	No		Yes	>= 6 days	Yes	>= 6 days	Yes	>= 6 days	Yes	>= 6 days	Yes	>= 6 days	Yes	>= 6 days	No		No		No		No		No		No	No
PP002010090	Yes	Yes		Yes	2022-01-24	2022-01-24	50-59	Female	Yes	>= 6 days	No		No		No		No		Yes	>= 6 days	No		No		Yes	>= 6 days	No		Yes	3-5 days	Yes	>= 6 days	No		No		Yes	3-5 days	No		No		No		No	No		Dry mouth	3-5 days
PP002010091	Yes	Yes		Yes	2022-01-25	2022-01-25	18-29	Female	No		No		No		No		Yes	>= 6 days	Yes	>= 6 days	No		No		No		Yes	>= 6 days	No		Yes	3-5 days	No		No		Yes	3-5 days	No		No		No		No	No
PP002010092	Yes	Yes		Yes	2022-01-26	2022-01-26	30-39	Female	Yes	3-5 days	No		No		No		No		Yes	3-5 days	No		Yes	3-5 days	Yes	3-5 days	No		No		Yes	3-5 days	No		No		No		No		No		No		No	No
PP002010093	Yes	Yes		Yes	2022-01-29	2022-01-29	30-39	Male	Yes	>= 6 days	No		No		No		No		No		No		Yes	>= 6 days	Yes	>= 6 days	No		No		Yes	>= 6 days	No		No		No		No		No		No		No	No
PP002010096	Yes	Yes		Yes	2022-02-02	2022-02-02	40-49	Male	No		No		Yes	3-5 days	No		Yes	3-5 days	No		No		No		No		No		No		No		No		No		No		No		No		No		No	No
PP002010097	Yes	Yes		Yes	2022-02-02	2022-02-02	18-29	Female	Yes	>= 6 days	No		No		No		No		No		No		No		No		No		No		Yes	>= 6 days	No		No		No		No		No		No		No	No
PP002010098	Yes	Yes		Yes	2022-02-02	2022-02-02	≥60	Male	No		No		No		No		No		No		No		Yes	>= 6 days	Yes	>= 6 days	No		No		Yes	>= 6 days	No		No		No		No		No		No		No	No
PP002010099	Yes	Yes		Yes	2022-02-03	2022-02-03	50-59	Male	Yes	>= 6 days	No		No		No		No		No		No		No		Yes	3-5 days	No		Yes	3-5 days	No		No		No		No		No		No		No		No	No
PP002010101	Yes	Yes		Yes	2022-02-05	2022-02-05	18-29	Female	Yes	0-2 days	Yes	0-2 days	No		No		No		No		No		No		No		No		No		Yes	0-2 days	No		No		No		No		No		No		No	No
PP002010102	Yes	Yes		Yes	2022-02-05	2022-02-05	≥60	Male	Yes	>= 6 days	Yes	>= 6 days	No		No		No		Yes	>= 6 days	Yes	3-5 days	No		Yes	3-5 days	Yes	3-5 days	Yes	>= 6 days	Yes	>= 6 days	No		No		Yes	3-5 days	No		No		No		No	No
PP002010103	Yes	Yes		Yes	2022-02-06	2022-02-06	18-29	Female	Yes	>= 6 days	No		No		No		No		Yes	>= 6 days	No		Yes	>= 6 days	Yes	>= 6 days	Yes	>= 6 days	No		Yes	>= 6 days	No		No		No		No		No		No		No	No
PP002010104	Yes	Yes		Yes	2022-02-06	2022-02-06	40-49	Male	No		No		No		No		No		No		No		No		Yes	>= 6 days	Yes	>= 6 days	No		Yes	>= 6 days	Yes	>= 6 days	Yes	0-2 days	No		Yes	0-2 days	Yes	0-2 days	No		No	No
PP002010105	Yes	Yes		Yes	2022-02-07	2022-02-07	30-39	Male	No		Yes	3-5 days	No		No		No		No		No		Yes	3-5 days	Yes	3-5 days	Yes	3-5 days	No		Yes	3-5 days	No		No		No		Yes	3-5 days	No		No		No	No		Haematesis	3-5 days
PP002010106	Yes	Yes		Yes	2022-02-07	2022-02-07	30-39	Male	No		Yes	0-2 days	No		No		Yes	>= 6 days	Yes	0-2 days	No		No		Yes	>= 6 days	No		No		Yes	>= 6 days	No		No		No		No		No		No		No	No
PP002010107	Yes	Yes		Yes	2022-02-07	2022-02-07	30-39	Male	No		No		Yes	>= 6 days	No		Yes	>= 6 days	No		No		No		No		No		No		Yes	>= 6 days	No		No		No		No		No		No		No	No
PP002010108	Yes	Yes		Yes	2022-02-08	2022-02-08	40-49	Female	No		Yes	>= 6 days	No		No		Yes	>= 6 days	No		No		No		Yes	3-5 days	Yes	>= 6 days	No		Yes	>= 6 days	No		No		No		No		No		No		No	Yes	>= 6 days
PP002010109	Yes	Yes		Yes	2022-02-08	2022-02-08	40-49	Male	Yes	3-5 days	No		No		No		No		No		No		No		Yes	0-2 days	No		No		No		No		No		Yes	3-5 days	No		No		No		No	No
PP002010110	Yes	Yes		Yes	2022-02-09	2022-02-09	30-39	Male	No		No		No		No		No		Yes	3-5 days	No		No		Yes	3-5 days	Yes	0-2 days	No		Yes	>= 6 days	No		No		Yes	3-5 days	No		No		No		No	No
PP002010111	Yes	Yes		Yes	2022-02-09	2022-02-09	40-49	Male	Yes	>= 6 days	Yes	>= 6 days	No		Yes	>= 6 days	No		No		No		Yes	>= 6 days	Yes	>= 6 days	No		No		Yes	>= 6 days	Yes	>= 6 days	No		Yes	>= 6 days	Yes	0-2 days	Yes	0-2 days	No		No	No
PP002010112	Yes	Yes		Yes	2022-02-10	2022-02-10	30-39		No		No		No		No		No		No		No		Yes	3-5 days	Yes	3-5 days	No		No		Yes	3-5 days	No		No		No		No		No		No		No	No
PP002010113	Yes	Yes		Yes	2022-02-10	2022-02-10	18-29	Male	Yes	3-5 days	Yes	0-2 days	No		No		No		No		No		Yes	0-2 days	No		No		No		Yes	3-5 days	Yes	3-5 days	No		Yes	3-5 days	No		No		No		No	No
PP002010114	Yes	Yes		Yes	2022-02-11	2022-02-11	50-59	Male	Yes	>= 6 days	No		No		No		No		No		No		Yes	>= 6 days	Yes	>= 6 days	No		No		Yes	>= 6 days	Yes	>= 6 days	No		Yes	>= 6 days	No		No		No		No	No		Haematochezia	>= 6 days
PP002010115	Yes	Yes		Yes	2022-02-14	2022-02-14	40-49	Female	Yes	>= 6 days	No		No		No		No		Yes	>= 6 days	No		Yes	>= 6 days	Yes	>= 6 days	Yes	0-2 days	No		Yes	>= 6 days	No		No		Yes	0-2 days	No		No		No		No	No		Passage of malaena stool	0-2 days
PP002010116	Yes	Yes		Yes	2022-02-14	2022-02-14	30-39	Female	Yes	>= 6 days	No		No		No		No		No		No		Yes	>= 6 days	Yes	>= 6 days	No		No		Yes	>= 6 days	No		No		Yes	>= 6 days	No		No		No		No	No
PP002010117	Yes	Yes		Yes	2022-02-15	2022-02-15	50-59	Male	Yes	>= 6 days	No		No		Yes	>= 6 days	No		No		No		Yes	>= 6 days	Yes	>= 6 days	No		No		Yes	>= 6 days	Yes	>= 6 days	No		No		No		No		No		No	No
PP002010118	Yes	Yes		Yes	2022-02-19	2022-02-19	18-29	Female	Yes	3-5 days	No		No		No		No		No		No		Yes	>= 6 days	No		No		No		No		No		No		No		No		No		No		No	No
PP002010119	Yes	Yes		Yes	2022-02-16	2022-02-16	≥60	Male	No		No		No		No		No		No		No		Yes	0-2 days	Yes	0-2 days	No		No		Yes	3-5 days	No		No		Yes	0-2 days	No		No		No		No	No
PP002010120	Yes	Yes		Yes	2022-02-18	2022-02-18	≥60	Female	No		No		No		No		No		No		No		Yes	3-5 days	Yes	3-5 days	No		No		Yes	3-5 days	Yes	3-5 days	No		No		No		No		No		No	No
PP002010121	Yes	Yes		Yes	2022-02-19	2022-02-19	30-39	Female	No		No		No		No		No		Yes	>= 6 days	No		No		No		No		No		Yes	3-5 days	No		No		No		No		No		No		No	No
PP002010122	Yes	Yes		Yes	2022-02-21	2022-02-21	18-29	Female	Yes	3-5 days	No		No		No		Yes	>= 6 days	No		No		Yes	>= 6 days	No		No		No		Yes	>= 6 days	No		No		No		No		No		No		No	No
PP002010123	Yes	Yes		Yes	2022-02-21	2022-02-21	30-39	Female	Yes	>= 6 days	No		No		No		No		Yes	3-5 days	No		Yes	3-5 days	Yes	3-5 days	No		No		Yes	>= 6 days	No		No		No		No		No		No		No	No
PP002010124	Yes	Yes		Yes	2022-02-21	2022-02-21	50-59	Female	Yes	>= 6 days	No		No		No		No		No		No		Yes	>= 6 days	Yes	>= 6 days	Yes	0-2 days	No		Yes	>= 6 days	Yes	>= 6 days	No		Yes	3-5 days	No		No		No		No	No
PP002010125	Yes	Yes		Yes	2022-02-22	2022-02-22	50-59	Male	Yes	>= 6 days	Yes	>= 6 days	No		No		No		No		No		Yes	>= 6 days	No		No		No		Yes	>= 6 days	Yes	>= 6 days	No		Yes	>= 6 days	No		No		No		No	No
PP002010126	Yes	Yes		Yes	2022-02-22	2022-02-22	40-49	Male	No		No		No		No		Yes	3-5 days	Yes	>= 6 days	No		No		No		No		No		No		No		No		No		No		No		No		No	No
PP002010127	Yes	Yes		Yes	2022-02-22	2022-02-22	50-59	Male	No		No		No		No		No		Yes	>= 6 days	No		No		No		No		Yes	>= 6 days	No		Yes	>= 6 days	No		No		No		No		No		No	No
PP002010128	Yes	Yes		Yes	2022-02-22	2022-02-22	18-29	Female	No		No		No		No		No		No		No		Yes	3-5 days	Yes	>= 6 days	No		No		Yes	>= 6 days	No		No		Yes	>= 6 days	Yes	>= 6 days	Yes	3-5 days	No		No	No
PP002010129	Yes	Yes		Yes	2022-02-22	2022-02-22	30-39	Male	Yes	3-5 days	Yes	3-5 days	Yes	3-5 days	No		Yes	3-5 days	Yes	3-5 days	No		No		Yes	3-5 days	Yes	3-5 days	No		Yes	3-5 days	Yes	3-5 days	No		No		No		No		No		No	No
PP002010130	Yes	Yes		Yes	2022-02-24	2022-02-24	18-29	Female	Yes	>= 6 days	No		No		No		No		Yes	>= 6 days	Yes	>= 6 days	Yes	>= 6 days	Yes	>= 6 days	No		Yes	>= 6 days	Yes	>= 6 days	No		No		No		No		No		No		No	No
PP002010131	Yes	Yes		Yes	2022-02-24	2022-02-24	18-29	Male	Yes	>= 6 days	No		No		No		Yes	>= 6 days	No		No		No		No		Yes	3-5 days	No		No		No		No		No		No		No		No		No	No
PP002010132	Yes	Yes		Yes	2022-02-25	2022-02-25	18-29	Female	Yes	3-5 days	No		No		No		Yes	3-5 days	Yes	3-5 days	No		Yes	3-5 days	Yes	3-5 days	Yes	3-5 days	No		Yes	>= 6 days	No		No		Yes	3-5 days	No		No		No		No	No
PP002010133	Yes	Yes		Yes	2022-02-25	2022-02-25	50-59	Female	Yes	>= 6 days	No		Yes	3-5 days	No		Yes	3-5 days	Yes	3-5 days	No		Yes	3-5 days	Yes	3-5 days	No		No		Yes	>= 6 days	Yes	0-2 days	No		No		No		No		No		No	No
PP002010134	Yes	No	Yes	Yes	2022-02-25	2022-02-25	<18	Female	Yes	3-5 days	No		Yes	3-5 days	Yes	3-5 days	Yes	3-5 days	Yes	3-5 days	No		No		Yes	3-5 days	Yes	3-5 days	No		Yes	3-5 days	Yes	3-5 days	No		No		No		No		No		No	No
PP002010135	Yes	Yes		Yes	2022-02-26	2022-02-26	18-29	Female	Yes	>= 6 days	No		No		No		No		No		No		Yes	>= 6 days	Yes	>= 6 days	Yes	>= 6 days	No		Yes	>= 6 days	No		No		No		No		No		No		No	No
PP002010137	Yes	Yes		Yes	2022-03-07	2022-03-07	30-39	Male	Yes	>= 6 days	No		Yes	3-5 days	No		Yes	3-5 days	Yes	>= 6 days	No		Yes	>= 6 days	Yes	>= 6 days	Yes	0-2 days	Yes	3-5 days	Yes	>= 6 days	No		No		Yes	>= 6 days	No		No		No		No	No
PP002010138	Yes	Yes		Yes	2022-03-08	2022-03-08	30-39	Female	Yes	>= 6 days	No		No		No		No		No		No		Yes	>= 6 days	Yes	>= 6 days	No		No		Yes	>= 6 days	No		No		No		No		No		No		No	No
PP002010139	Yes	Yes		Yes	2022-03-15	2022-03-15	30-39	Female	Yes	3-5 days	No		No		No		No		Yes	0-2 days	No		Yes	3-5 days	Yes	3-5 days	Yes	0-2 days	No		Yes	0-2 days	No		No		No		No		No		No		No	No
PP002010143	Yes	Yes		Yes	2022-03-24	2022-03-24	≥60	Female	Yes	>= 6 days	No		Yes	>= 6 days	No		No		No		No		Yes	>= 6 days	Yes	>= 6 days	Yes	3-5 days	No		Yes	>= 6 days	No		No		No		Yes	3-5 days	No		No		No	No
PP002010144	Yes	Yes		Yes	2022-03-25	2022-03-25	18-29	Female	Yes	>= 6 days	No		No		No		Yes	0-2 days	No		No		Yes	>= 6 days	Yes	>= 6 days	Yes	0-2 days	No		Yes	>= 6 days	No		No		No		No		No		No		No	No
PP002010146	Yes	Yes		Yes	2022-03-30	2022-03-30	30-39	Female	Yes	>= 6 days	No		No		No		No		No		No		Yes	>= 6 days	Yes	>= 6 days	Yes	>= 6 days	No		Yes	>= 6 days	No		No		No		No		No		No		No	No
PP002010147	Yes	Yes		Yes	2022-04-01	2022-04-01	30-39	Male	Yes	>= 6 days	No		No		No		No		No		No		Yes	>= 6 days	Yes	>= 6 days	No		No		Yes	>= 6 days	No		No		No		No		No		No		No	No
PP002010148	Yes	Yes		Yes	2022-04-03	2022-04-03	40-49	Female	Yes	>= 6 days	No		No		No		No		No		No		Yes	>= 6 days	Yes	>= 6 days	Yes	>= 6 days	No		Yes	>= 6 days	No		No		No		No		No		No		No	No
PP002010149	Yes	Yes		Yes	2022-04-03	2022-04-03	40-49	Male	Yes	>= 6 days	No		Yes	>= 6 days	No		No		Yes	>= 6 days	No		No		Yes	>= 6 days	Yes	>= 6 days	Yes	>= 6 days	Yes	>= 6 days	No		No		Yes	3-5 days	No		No		No		No	No
PP002010150	Yes	Yes		Yes	2022-04-05	2022-04-05	30-39		Yes	3-5 days	Yes	3-5 days	No		No		No		No		No		Yes	3-5 days	Yes	3-5 days	No		No		Yes	3-5 days	No		No		Yes	3-5 days	No		No		No		No	No
PP002010152	Yes	Yes		Yes	2022-04-09	2022-04-09	40-49	Female	Yes	0-2 days	No		No		No		No		No		No		Yes	3-5 days	Yes	3-5 days	No		No		Yes	3-5 days	No		No		No		No		No		No		No	No
PP002010154	Yes	Yes		Yes	2022-04-12	2022-04-12	18-29	Female	Yes	0-2 days	Yes	3-5 days	No		No		No		Yes	0-2 days	Yes	0-2 days	No		No		Yes	3-5 days	Yes	3-5 days	Yes	>= 6 days	No		No		Yes	3-5 days	No		No		No		No	No
PP002010155	Yes	Yes		Yes	2022-04-15	2022-04-15	≥60	Female	Yes	>= 6 days	Yes	>= 6 days	Yes	>= 6 days	No		No		Yes	>= 6 days	No		Yes	>= 6 days	Yes	>= 6 days	Yes	0-2 days	No		Yes	>= 6 days	Yes	>= 6 days	No		Yes	>= 6 days	No		No		No		No	No
PP002010156	Yes	Yes		Yes	2022-04-19	2022-04-19	30-39	Male	Yes	3-5 days	No		No		No		No		Yes	3-5 days	No		Yes	3-5 days	Yes	3-5 days	Yes	0-2 days	No		Yes	3-5 days	Yes	3-5 days	No		Yes	0-2 days	No		No		No		No	No
PP002010157	Yes	Yes		Yes	2022-04-19	2022-04-19	≥60	Female	Yes	>= 6 days	No		Yes	>= 6 days	No		No		No		No		No		No		No		No		Yes	>= 6 days	No		No		No		No		No		No		No	No
PP002010158	Yes	Yes		Yes	2022-04-19	2022-04-19	30-39	Female	No		No		No		No		No		Yes	>= 6 days	No		Yes	>= 6 days	No		Yes	>= 6 days	Yes	>= 6 days	Yes	>= 6 days	No		No		No		No		No		No		No	No
PP002010159	Yes	Yes		Yes	2022-04-19	2022-04-19	30-39	Female	Yes	>= 6 days	Yes	>= 6 days	No		No		No		No		No		Yes	>= 6 days	Yes	>= 6 days	Yes	>= 6 days	Yes	>= 6 days	Yes	>= 6 days	No		No		No		No		Yes	>= 6 days	No		No	No
PP002010160	Yes	Yes		Yes	2022-04-21	2022-04-21	30-39	Female	Yes	3-5 days	Yes	3-5 days	No		No		Yes	3-5 days	Yes	3-5 days	No		No		Yes	3-5 days	No		Yes	3-5 days	No		No		No		No		No		No		No		No	No
PP002010161	Yes	Yes		Yes	2022-04-22	2022-04-22	40-49	Female	No		No		No		No		Yes	>= 6 days	Yes	3-5 days	No		Yes	>= 6 days	Yes	>= 6 days	No		Yes	>= 6 days	Yes	3-5 days	No		No		No		No		No		No		No	No
PP002010163	Yes	Yes		Yes	2022-05-07	2022-05-07	40-49	Female	Yes	3-5 days	No		No		No		No		No		No		Yes	3-5 days	Yes	3-5 days	No		No		Yes	3-5 days	No		No		No		No		No		No		No	No
PP002010164	Yes	Yes		Yes	2022-05-10	2022-05-10	30-39	Female	Yes	>= 6 days	No		No		No		No		Yes	>= 6 days	No		Yes	>= 6 days	Yes	>= 6 days	Yes	0-2 days	No		Yes	>= 6 days	No		No		No		No		No		No		No	No
PP002010165	Yes	Yes		Yes	2022-05-12	2022-05-12	18-29	Female	Yes	3-5 days	No		No		No		No		No		No		Yes	0-2 days	Yes	0-2 days	No		No		Yes	0-2 days	No		No		No		No		No		No		No	No
PP002010167	Yes	Yes		Yes	2022-05-19	2022-05-19	50-59	Female	Yes	3-5 days	Yes	3-5 days	No		No		No		No		No		Yes	3-5 days	Yes	3-5 days	No		No		Yes	3-5 days	No		No		No		No		No		No		No	No
PP002010168	Yes	Yes		Yes	2022-05-20	2022-05-20	50-59	Male	No		No		Yes	3-5 days	Yes	3-5 days	No		No		No		No		Yes	3-5 days	No		No		Yes	3-5 days	No		No		Yes	3-5 days	Yes	0-2 days	Yes	0-2 days	Yes	0-2 days	No	No
PP002010169	Yes	Yes		Yes	2022-05-20	2022-05-20	40-49	Female	Yes	>= 6 days	No		No		No		No		No		No		Yes	>= 6 days	No		No		No		Yes	>= 6 days	No		No		No		No		No		No		No	No
PP002010171	Yes	Yes		Yes	2022-05-24	2022-05-24	≥60	Male	No		No		No		No		No		Yes	>= 6 days	No		Yes	>= 6 days	No		No		No		Yes	0-2 days	No		No		No		No		No		No		No	No
PP002010172	Yes	Yes		Yes	2022-05-24	2022-05-24	18-29	Male	No		No		Yes	3-5 days	No		Yes	3-5 days	No		No		No		Yes	3-5 days	No		No		Yes	3-5 days	No		No		Yes	3-5 days	No		No		No		No	No
PP002010173	Yes	Yes		Yes	2022-05-25	2022-05-25	40-49	Female	No		No		No		No		No		Yes	>= 6 days	No		Yes	>= 6 days	Yes	>= 6 days	Yes	>= 6 days	No		Yes	>= 6 days	No		No		No		No		No		No		No	No
PP002010175	Yes	Yes		Yes	2022-05-29	2022-05-29	50-59	Male	Yes	3-5 days	No		No		No		No		Yes	0-2 days	Yes	0-2 days	Yes	0-2 days	Yes	0-2 days	Yes	0-2 days	Yes	0-2 days	Yes	0-2 days	No		No		No		No		No		No		No	No
PP002010176	Yes	Yes		Yes	2022-05-29	2022-05-29	40-49	Female	Yes	3-5 days	No		No		No		No		No		No		Yes	3-5 days	Yes	3-5 days	Yes	3-5 days	No		Yes	3-5 days	No		No		No		No		No		No		No	No
PP002010179	Yes	Yes		Yes	2022-06-14	2022-06-14	40-49	Male	Yes	>= 6 days	No		No		No		No		No		No		Yes	>= 6 days	Yes	>= 6 days	Yes	3-5 days	Yes	>= 6 days	Yes	>= 6 days	Yes	3-5 days	No		Yes	3-5 days	Yes	3-5 days	No		No		No	No
PP002010180	Yes	Yes		Yes	2022-06-16	2022-06-16	30-39	Male	Yes	3-5 days	No		No		No		No		Yes	3-5 days	No		Yes	3-5 days	Yes	3-5 days	Yes	3-5 days	No		Yes	3-5 days	No		No		No		No		No		No		No	No
PP002010181	Yes	Yes		Yes	2022-06-17	2022-06-17	18-29	Male	Yes	>= 6 days	No		Yes	>= 6 days	No		No		No		No		No		No		No		No		Yes	>= 6 days	No		No		No		No		No		No		No	No
PP002010182	Yes	Yes		Yes	2022-06-17	2022-06-17	40-49	Male	Yes	3-5 days	Yes	3-5 days	Yes	>= 6 days	No		Yes	3-5 days	Yes	3-5 days	No		No		Yes	3-5 days	No		No		No		No		No		No		No		No		No		No	Yes	>= 6 days
PP002010186	Yes	Yes		Yes	2022-06-22	2022-06-22	≥60	Male	No		No		No		No		No		No		No		No		Yes	>= 6 days	No		No		Yes	3-5 days	No		No		No		No		No		No		No	Yes	>= 6 days
PP002010187	Yes	Yes		Yes	2022-06-22	2022-06-22	≥60	Female	Yes	>= 6 days	Yes	3-5 days	No		No		No		Yes	3-5 days	No		No		Yes	>= 6 days	No		No		Yes	3-5 days	No		No		No		No		No		No		No	No
PP002010188	Yes	Yes		Yes	2022-06-28	2022-06-28	40-49	Male	Yes	>= 6 days	No		No		No		No		No		No		No		Yes	>= 6 days	Yes	3-5 days	No		Yes	>= 6 days	No		No		No		No		No		No		No	No
PP002010189	Yes	Yes		Yes	2022-06-28	2022-06-28	18-29	Male	No		No		No		No		No		No		No		No		Yes	>= 6 days	Yes	3-5 days	No		Yes	>= 6 days	No		No		Yes	3-5 days	No		No		No		No	No
PP002010190	Yes	Yes		Yes	2022-06-29	2022-06-29	30-39	Female	Yes	>= 6 days	Yes	3-5 days	No		No		No		Yes	>= 6 days	No		Yes	>= 6 days	Yes	>= 6 days	No		No		Yes	>= 6 days	Yes	0-2 days	No		Yes	3-5 days	No		No		No		No	No
PP002010191	Yes	Yes		Yes	2022-06-30	2022-06-30	30-39	Male	Yes	>= 6 days	No		No		No		No		Yes	0-2 days	No		Yes	>= 6 days	Yes	>= 6 days	No		No		Yes	3-5 days	No		No		No		No		No		No		No	No
PP002010192	Yes	Yes		Yes	2022-06-30	2022-06-30	≥60	Male	No		No		No		No		No		No		No		Yes	>= 6 days	Yes	>= 6 days	No		No		Yes	>= 6 days	No		No		No		No		No		No		No	No
PP002010193	Yes	Yes		Yes	2022-07-02	2022-07-02	18-29	Female	Yes	3-5 days	No		No		No		Yes	3-5 days	Yes	3-5 days	No		Yes	3-5 days	Yes	3-5 days	Yes	3-5 days	No		Yes	3-5 days	No		No		No		No		No		No		No	No
PP002010195	Yes	Yes		Yes	2022-07-03	2022-07-03	40-49	Female	Yes	3-5 days	No		No		No		No		Yes	3-5 days	No		Yes	>= 6 days	Yes	3-5 days	No		No		Yes	3-5 days	No		No		No		No		No		No		No	No
PP002010196	Yes	Yes		Yes	2022-07-03	2022-07-03	40-49	Male	Yes	>= 6 days	Yes	>= 6 days	No		No		No		No		No		Yes	>= 6 days	Yes	>= 6 days	Yes	3-5 days	No		Yes	>= 6 days	No		No		No		Yes	0-2 days	No		No		No	No
PP002010197	Yes	No	Yes	Yes	2022-07-04	2022-07-04	<18	Female	No		No		No		No		No		No		No		Yes	0-2 days	Yes	>= 6 days	No		No		Yes	>= 6 days	No		No		No		No		No		No		No	No
PP002010198	Yes	Yes		Yes	2022-07-05	2022-07-05	≥60	Male	No		No		Yes	0-2 days	No		No		No		No		No		Yes	0-2 days	No		No		Yes	0-2 days	No		No		No		No		No		No		No	No
PP002010199	Yes	Yes		Yes	2022-07-05	2022-07-05	18-29	Male	Yes	0-2 days	No		No		No		No		No		No		Yes	>= 6 days	Yes	>= 6 days	Yes	0-2 days	No		Yes	0-2 days	No		No		No		No		No		No		No	No
PP002010200	Yes	Yes		Yes	2022-08-03	2022-08-03	≥60	Female	Yes	>= 6 days	No		No		No		No		No		No		No		Yes	>= 6 days	No		Yes	3-5 days	Yes	>= 6 days	No		No		No		No		No		No		No	Yes	>= 6 days
PP002010201	Yes	Yes		Yes	2022-08-05	2022-08-05	40-49	Male	Yes	3-5 days	No		No		No		No		No		No		Yes	>= 6 days	Yes	>= 6 days	No		No		Yes	>= 6 days	No		No		No		No		No		No		No	No		Abnormal body movement	3-5 days
PP002010202	Yes	Yes		Yes	2022-08-24	2022-08-24	≥60	Female	Yes	>= 6 days	No		No		No		No		Yes	3-5 days	No		No		Yes	>= 6 days	No		No		Yes	>= 6 days	No		No		No		No		No		No		No	No
PP002010203	Yes	Yes		Yes	2022-08-30	2022-08-30	40-49	Male	No		No		No		No		No		Yes	0-2 days	No		Yes	3-5 days	Yes	>= 6 days	No		No		Yes	3-5 days	No		No		Yes	3-5 days	No		No		No		No	No
[truncated: 31 more columns]

## Sheet: Results Form -Serum
Participant ID	SITE	TEST_NAME	RDT_SAMP	TEST_RES_R1	TEST_RES_R2
PP002010001	Federal Medical Center, Owo / Nigeria	ReLASVTM Pan Lassa Antigen RDT (Zalgen Labs, LCC, Germantown, MD USA 20876 and Aurora, CO, 80013, Germantown, USA)	Serum	Pos	Pos
PP002010002	Federal Medical Center, Owo / Nigeria	ReLASVTM Pan Lassa Antigen RDT (Zalgen Labs, LCC, Germantown, MD USA 20876 and Aurora, CO, 80013, Germantown, USA)	Serum	Pos	Pos
PP002010003	Federal Medical Center, Owo / Nigeria	ReLASVTM Pan Lassa Antigen RDT (Zalgen Labs, LCC, Germantown, MD USA 20876 and Aurora, CO, 80013, Germantown, USA)	Serum	Neg	Neg
PP002010004	Federal Medical Center, Owo / Nigeria	ReLASVTM Pan Lassa Antigen RDT (Zalgen Labs, LCC, Germantown, MD USA 20876 and Aurora, CO, 80013, Germantown, USA)	Serum	Neg	Neg
PP002010005	Federal Medical Center, Owo / Nigeria	ReLASVTM Pan Lassa Antigen RDT (Zalgen Labs, LCC, Germantown, MD USA 20876 and Aurora, CO, 80013, Germantown, USA)	Serum	Neg	Neg
PP002010006	Federal Medical Center, Owo / Nigeria	ReLASVTM Pan Lassa Antigen RDT (Zalgen Labs, LCC, Germantown, MD USA 20876 and Aurora, CO, 80013, Germantown, USA)	Serum	Pos	Pos
PP002010007	Federal Medical Center, Owo / Nigeria	ReLASVTM Pan Lassa Antigen RDT (Zalgen Labs, LCC, Germantown, MD USA 20876 and Aurora, CO, 80013, Germantown, USA)	Serum	Pos	Pos
PP002010008	Federal Medical Center, Owo / Nigeria	ReLASVTM Pan Lassa Antigen RDT (Zalgen Labs, LCC, Germantown, MD USA 20876 and Aurora, CO, 80013, Germantown, USA)	Serum	Pos	Pos
PP002010009	Federal Medical Center, Owo / Nigeria	ReLASVTM Pan Lassa Antigen RDT (Zalgen Labs, LCC, Germantown, MD USA 20876 and Aurora, CO, 80013, Germantown, USA)	Serum	Pos	Pos
PP002010011	Federal Medical Center, Owo / Nigeria	ReLASVTM Pan Lassa Antigen RDT (Zalgen Labs, LCC, Germantown, MD USA 20876 and Aurora, CO, 80013, Germantown, USA)	Serum	Pos	Pos
PP002010013	Federal Medical Center, Owo / Nigeria	ReLASVTM Pan Lassa Antigen RDT (Zalgen Labs, LCC, Germantown, MD USA 20876 and Aurora, CO, 80013, Germantown, USA)	Serum	Neg	Neg
PP002010014	Federal Medical Center, Owo / Nigeria	ReLASVTM Pan Lassa Antigen RDT (Zalgen Labs, LCC, Germantown, MD USA 20876 and Aurora, CO, 80013, Germantown, USA)	Serum	Pos	Pos
PP002010016	Federal Medical Center, Owo / Nigeria	ReLASVTM Pan Lassa Antigen RDT (Zalgen Labs, LCC, Germantown, MD USA 20876 and Aurora, CO, 80013, Germantown, USA)	Serum	Pos	Pos
PP002010018	Federal Medical Center, Owo / Nigeria	ReLASVTM Pan Lassa Antigen RDT (Zalgen Labs, LCC, Germantown, MD USA 20876 and Aurora, CO, 80013, Germantown, USA)	Serum	Neg	Neg
PP002010019	Federal Medical Center, Owo / Nigeria	ReLASVTM Pan Lassa Antigen RDT (Zalgen Labs, LCC, Germantown, MD USA 20876 and Aurora, CO, 80013, Germantown, USA)	Serum	Neg	Neg
PP002010020	Federal Medical Center, Owo / Nigeria	ReLASVTM Pan Lassa Antigen RDT (Zalgen Labs, LCC, Germantown, MD USA 20876 and Aurora, CO, 80013, Germantown, USA)	Serum	Pos	Pos
PP002010021	Federal Medical Center, Owo / Nigeria	ReLASVTM Pan Lassa Antigen RDT (Zalgen Labs, LCC, Germantown, MD USA 20876 and Aurora, CO, 80013, Germantown, USA)	Serum	Pos	Pos
PP002010022	Federal Medical Center, Owo / Nigeria	ReLASVTM Pan Lassa Antigen RDT (Zalgen Labs, LCC, Germantown, MD USA 20876 and Aurora, CO, 80013, Germantown, USA)	Serum	Pos	Pos
PP002010023	Federal Medical Center, Owo / Nigeria	ReLASVTM Pan Lassa Antigen RDT (Zalgen Labs, LCC, Germantown, MD USA 20876 and Aurora, CO, 80013, Germantown, USA)	Serum	Neg	Neg
PP002010024	Federal Medical Center, Owo / Nigeria	ReLASVTM Pan Lassa Antigen RDT (Zalgen Labs, LCC, Germantown, MD USA 20876 and Aurora, CO, 80013, Germantown, USA)	Serum	Pos	Pos
PP002010025	Federal Medical Center, Owo / Nigeria	ReLASVTM Pan Lassa Antigen RDT (Zalgen Labs, LCC, Germantown, MD USA 20876 and Aurora, CO, 80013, Germantown, USA)	Serum	Pos	Pos
PP002010026	Federal Medical Center, Owo / Nigeria	ReLASVTM Pan Lassa Antigen RDT (Zalgen Labs, LCC, Germantown, MD USA 20876 and Aurora, CO, 80013, Germantown, USA)	Serum	Neg	Neg
PP002010027	Federal Medical Center, Owo / Nigeria	ReLASVTM Pan Lassa Antigen RDT (Zalgen Labs, LCC, Germantown, MD USA 20876 and Aurora, CO, 80013, Germantown, USA)	Serum	Neg	Neg
PP002010028	Federal Medical Center, Owo / Nigeria	ReLASVTM Pan Lassa Antigen RDT (Zalgen Labs, LCC, Germantown, MD USA 20876 and Aurora, CO, 80013, Germantown, USA)	Serum	Pos	Pos
PP002010029	Federal Medical Center, Owo / Nigeria	ReLASVTM Pan Lassa Antigen RDT (Zalgen Labs, LCC, Germantown, MD USA 20876 and Aurora, CO, 80013, Germantown, USA)	Serum	Neg	Neg
PP002010031	Federal Medical Center, Owo / Nigeria	ReLASVTM Pan Lassa Antigen RDT (Zalgen Labs, LCC, Germantown, MD USA 20876 and Aurora, CO, 80013, Germantown, USA)	Serum	Pos	Pos
PP002010032	Federal Medical Center, Owo / Nigeria	ReLASVTM Pan Lassa Antigen RDT (Zalgen Labs, LCC, Germantown, MD USA 20876 and Aurora, CO, 80013, Germantown, USA)	Serum	Neg	Neg
PP002010034	Federal Medical Center, Owo / Nigeria	ReLASVTM Pan Lassa Antigen RDT (Zalgen Labs, LCC, Germantown, MD USA 20876 and Aurora, CO, 80013, Germantown, USA)	Serum	Neg	Neg
PP002010035	Federal Medical Center, Owo / Nigeria	ReLASVTM Pan Lassa Antigen RDT (Zalgen Labs, LCC, Germantown, MD USA 20876 and Aurora, CO, 80013, Germantown, USA)	Serum	Pos	Pos
PP002010036	Federal Medical Center, Owo / Nigeria	ReLASVTM Pan Lassa Antigen RDT (Zalgen Labs, LCC, Germantown, MD USA 20876 and Aurora, CO, 80013, Germantown, USA)	Serum	Neg	Neg
PP002010037	Federal Medical Center, Owo / Nigeria	ReLASVTM Pan Lassa Antigen RDT (Zalgen Labs, LCC, Germantown, MD USA 20876 and Aurora, CO, 80013, Germantown, USA)	Serum	Pos	Pos
PP002010038	Federal Medical Center, Owo / Nigeria	ReLASVTM Pan Lassa Antigen RDT (Zalgen Labs, LCC, Germantown, MD USA 20876 and Aurora, CO, 80013, Germantown, USA)	Serum	Pos	Pos
PP002010039	Federal Medical Center, Owo / Nigeria	ReLASVTM Pan Lassa Antigen RDT (Zalgen Labs, LCC, Germantown, MD USA 20876 and Aurora, CO, 80013, Germantown, USA)	Serum	Neg	Neg
PP002010041	Federal Medical Center, Owo / Nigeria	ReLASVTM Pan Lassa Antigen RDT (Zalgen Labs, LCC, Germantown, MD USA 20876 and Aurora, CO, 80013, Germantown, USA)	Serum	Pos	Pos
PP002010042	Federal Medical Center, Owo / Nigeria	ReLASVTM Pan Lassa Antigen RDT (Zalgen Labs, LCC, Germantown, MD USA 20876 and Aurora, CO, 80013, Germantown, USA)	Serum	Pos	Pos
PP002010043	Federal Medical Center, Owo / Nigeria	ReLASVTM Pan Lassa Antigen RDT (Zalgen Labs, LCC, Germantown, MD USA 20876 and Aurora, CO, 80013, Germantown, USA)	Serum	Pos	Pos
PP002010044	Federal Medical Center, Owo / Nigeria	ReLASVTM Pan Lassa Antigen RDT (Zalgen Labs, LCC, Germantown, MD USA 20876 and Aurora, CO, 80013, Germantown, USA)	Serum	Pos	Pos
PP002010045	Federal Medical Center, Owo / Nigeria	ReLASVTM Pan Lassa Antigen RDT (Zalgen Labs, LCC, Germantown, MD USA 20876 and Aurora, CO, 80013, Germantown, USA)	Serum	Pos	Pos
PP002010047	Federal Medical Center, Owo / Nigeria	ReLASVTM Pan Lassa Antigen RDT (Zalgen Labs, LCC, Germantown, MD USA 20876 and Aurora, CO, 80013, Germantown, USA)	Serum	Pos	Pos
PP002010049	Federal Medical Center, Owo / Nigeria	ReLASVTM Pan Lassa Antigen RDT (Zalgen Labs, LCC, Germantown, MD USA 20876 and Aurora, CO, 80013, Germantown, USA)	Serum	Pos	Pos
PP002010050	Federal Medical Center, Owo / Nigeria	ReLASVTM Pan Lassa Antigen RDT (Zalgen Labs, LCC, Germantown, MD USA 20876 and Aurora, CO, 80013, Germantown, USA)	Serum	Pos	Pos
PP002010051	Federal Medical Center, Owo / Nigeria	ReLASVTM Pan Lassa Antigen RDT (Zalgen Labs, LCC, Germantown, MD USA 20876 and Aurora, CO, 80013, Germantown, USA)	Serum	Neg	Neg
PP002010053	Federal Medical Center, Owo / Nigeria	ReLASVTM Pan Lassa Antigen RDT (Zalgen Labs, LCC, Germantown, MD USA 20876 and Aurora, CO, 80013, Germantown, USA)	Serum	Neg	Neg
PP002010054	Federal Medical Center, Owo / Nigeria	ReLASVTM Pan Lassa Antigen RDT (Zalgen Labs, LCC, Germantown, MD USA 20876 and Aurora, CO, 80013, Germantown, USA)	Serum	Neg	Neg
PP002010056	Federal Medical Center, Owo / Nigeria	ReLASVTM Pan Lassa Antigen RDT (Zalgen Labs, LCC, Germantown, MD USA 20876 and Aurora, CO, 80013, Germantown, USA)	Serum	Neg	Neg
PP002010057	Federal Medical Center, Owo / Nigeria	ReLASVTM Pan Lassa Antigen RDT (Zalgen Labs, LCC, Germantown, MD USA 20876 and Aurora, CO, 80013, Germantown, USA)	Serum	Pos	Pos
PP002010058	Federal Medical Center, Owo / Nigeria	ReLASVTM Pan Lassa Antigen RDT (Zalgen Labs, LCC, Germantown, MD USA 20876 and Aurora, CO, 80013, Germantown, USA)	Serum	Pos	Pos
PP002010059	Federal Medical Center, Owo / Nigeria	ReLASVTM Pan Lassa Antigen RDT (Zalgen Labs, LCC, Germantown, MD USA 20876 and Aurora, CO, 80013, Germantown, USA)	Serum	Pos	Pos
PP002010060	Federal Medical Center, Owo / Nigeria	ReLASVTM Pan Lassa Antigen RDT (Zalgen Labs, LCC, Germantown, MD USA 20876 and Aurora, CO, 80013, Germantown, USA)	Serum	Neg	Neg
PP002010061	Federal Medical Center, Owo / Nigeria	ReLASVTM Pan Lassa Antigen RDT (Zalgen Labs, LCC, Germantown, MD USA 20876 and Aurora, CO, 80013, Germantown, USA)	Serum	Pos	Pos
PP002010062	Federal Medical Center, Owo / Nigeria	ReLASVTM Pan Lassa Antigen RDT (Zalgen Labs, LCC, Germantown, MD USA 20876 and Aurora, CO, 80013, Germantown, USA)	Serum	Pos	Pos
PP002010064	Federal Medical Center, Owo / Nigeria	ReLASVTM Pan Lassa Antigen RDT (Zalgen Labs, LCC, Germantown, MD USA 20876 and Aurora, CO, 80013, Germantown, USA)	Serum	Neg	Neg
PP002010065	Federal Medical Center, Owo / Nigeria	ReLASVTM Pan Lassa Antigen RDT (Zalgen Labs, LCC, Germantown, MD USA 20876 and Aurora, CO, 80013, Germantown, USA)	Serum	Neg	Neg
PP002010066	Federal Medical Center, Owo / Nigeria	ReLASVTM Pan Lassa Antigen RDT (Zalgen Labs, LCC, Germantown, MD USA 20876 and Aurora, CO, 80013, Germantown, USA)	Serum	Neg	Neg
PP002010067	Federal Medical Center, Owo / Nigeria	ReLASVTM Pan Lassa Antigen RDT (Zalgen Labs, LCC, Germantown, MD USA 20876 and Aurora, CO, 80013, Germantown, USA)	Serum	Neg	Neg
PP002010068	Federal Medical Center, Owo / Nigeria	ReLASVTM Pan Lassa Antigen RDT (Zalgen Labs, LCC, Germantown, MD USA 20876 and Aurora, CO, 80013, Germantown, USA)	Serum	Neg	Neg
PP002010069	Federal Medical Center, Owo / Nigeria	ReLASVTM Pan Lassa Antigen RDT (Zalgen Labs, LCC, Germantown, MD USA 20876 and Aurora, CO, 80013, Germantown, USA)	Serum	Neg	Neg
PP002010070	Federal Medical Center, Owo / Nigeria	ReLASVTM Pan Lassa Antigen RDT (Zalgen Labs, LCC, Germantown, MD USA 20876 and Aurora, CO, 80013, Germantown, USA)	Serum	Neg	Neg
PP002010071	Federal Medical Center, Owo / Nigeria	ReLASVTM Pan Lassa Antigen RDT (Zalgen Labs, LCC, Germantown, MD USA 20876 and Aurora, CO, 80013, Germantown, USA)	Serum	Pos	Pos
PP002010072	Federal Medical Center, Owo / Nigeria	ReLASVTM Pan Lassa Antigen RDT (Zalgen Labs, LCC, Germantown, MD USA 20876 and Aurora, CO, 80013, Germantown, USA)	Serum	Pos	Pos
PP002010073	Federal Medical Center, Owo / Nigeria	ReLASVTM Pan Lassa Antigen RDT (Zalgen Labs, LCC, Germantown, MD USA 20876 and Aurora, CO, 80013, Germantown, USA)	Serum	Pos	Pos
PP002010074	Federal Medical Center, Owo / Nigeria	ReLASVTM Pan Lassa Antigen RDT (Zalgen Labs, LCC, Germantown, MD USA 20876 and Aurora, CO, 80013, Germantown, USA)	Serum	Neg	Neg
PP002010075	Federal Medical Center, Owo / Nigeria	ReLASVTM Pan Lassa Antigen RDT (Zalgen Labs, LCC, Germantown, MD USA 20876 and Aurora, CO, 80013, Germantown, USA)	Serum	Pos	Pos
PP002010076	Federal Medical Center, Owo / Nigeria	ReLASVTM Pan Lassa Antigen RDT (Zalgen Labs, LCC, Germantown, MD USA 20876 and Aurora, CO, 80013, Germantown, USA)	Serum	Neg	Neg
PP002010077	Federal Medical Center, Owo / Nigeria	ReLASVTM Pan Lassa Antigen RDT (Zalgen Labs, LCC, Germantown, MD USA 20876 and Aurora, CO, 80013, Germantown, USA)	Serum	Pos	Pos
PP002010078	Federal Medical Center, Owo / Nigeria	ReLASVTM Pan Lassa Antigen RDT (Zalgen Labs, LCC, Germantown, MD USA 20876 and Aurora, CO, 80013, Germantown, USA)	Serum	Neg	Neg
PP002010079	Federal Medical Center, Owo / Nigeria	ReLASVTM Pan Lassa Antigen RDT (Zalgen Labs, LCC, Germantown, MD USA 20876 and Aurora, CO, 80013, Germantown, USA)	Serum	Neg	Neg
PP002010080	Federal Medical Center, Owo / Nigeria	ReLASVTM Pan Lassa Antigen RDT (Zalgen Labs, LCC, Germantown, MD USA 20876 and Aurora, CO, 80013, Germantown, USA)	Serum	Neg	Neg
PP002010081	Federal Medical Center, Owo / Nigeria	ReLASVTM Pan Lassa Antigen RDT (Zalgen Labs, LCC, Germantown, MD USA 20876 and Aurora, CO, 80013, Germantown, USA)	Serum	Pos	Pos
PP002010082	Federal Medical Center, Owo / Nigeria	ReLASVTM Pan Lassa Antigen RDT (Zalgen Labs, LCC, Germantown, MD USA 20876 and Aurora, CO, 80013, Germantown, USA)	Serum	Pos	Pos
PP002010083	Federal Medical Center, Owo / Nigeria	ReLASVTM Pan Lassa Antigen RDT (Zalgen Labs, LCC, Germantown, MD USA 20876 and Aurora, CO, 80013, Germantown, USA)	Serum	Neg	Neg
PP002010084	Federal Medical Center, Owo / Nigeria	ReLASVTM Pan Lassa Antigen RDT (Zalgen Labs, LCC, Germantown, MD USA 20876 and Aurora, CO, 80013, Germantown, USA)	Serum	Pos	Pos
PP002010085	Federal Medical Center, Owo / Nigeria	ReLASVTM Pan Lassa Antigen RDT (Zalgen Labs, LCC, Germantown, MD USA 20876 and Aurora, CO, 80013, Germantown, USA)	Serum	Pos	Pos
PP002010086	Federal Medical Center, Owo / Nigeria	ReLASVTM Pan Lassa Antigen RDT (Zalgen Labs, LCC, Germantown, MD USA 20876 and Aurora, CO, 80013, Germantown, USA)	Serum	Neg	Neg
PP002010087	Federal Medical Center, Owo / Nigeria	ReLASVTM Pan Lassa Antigen RDT (Zalgen Labs, LCC, Germantown, MD USA 20876 and Aurora, CO, 80013, Germantown, USA)	Serum	Neg	Neg
PP002010088	Federal Medical Center, Owo / Nigeria	ReLASVTM Pan Lassa Antigen RDT (Zalgen Labs, LCC, Germantown, MD USA 20876 and Aurora, CO, 80013, Germantown, USA)	Serum	Neg	Neg
PP002010089	Federal Medical Center, Owo / Nigeria	ReLASVTM Pan Lassa Antigen RDT (Zalgen Labs, LCC, Germantown, MD USA 20876 and Aurora, CO, 80013, Germantown, USA)	Serum	Pos	Pos
PP002010090	Federal Medical Center, Owo / Nigeria	ReLASVTM Pan Lassa Antigen RDT (Zalgen Labs, LCC, Germantown, MD USA 20876 and Aurora, CO, 80013, Germantown, USA)	Serum	Pos	Pos
PP002010091	Federal Medical Center, Owo / Nigeria	ReLASVTM Pan Lassa Antigen RDT (Zalgen Labs, LCC, Germantown, MD USA 20876 and Aurora, CO, 80013, Germantown, USA)	Serum	Neg	Neg
PP002010092	Federal Medical Center, Owo / Nigeria	ReLASVTM Pan Lassa Antigen RDT (Zalgen Labs, LCC, Germantown, MD USA 20876 and Aurora, CO, 80013, Germantown, USA)	Serum	Pos	Pos
PP002010093	Federal Medical Center, Owo / Nigeria	ReLASVTM Pan Lassa Antigen RDT (Zalgen Labs, LCC, Germantown, MD USA 20876 and Aurora, CO, 80013, Germantown, USA)	Serum	Neg	Neg
PP002010095	Federal Medical Center, Owo / Nigeria	ReLASVTM Pan Lassa Antigen RDT (Zalgen Labs, LCC, Germantown, MD USA 20876 and Aurora, CO, 80013, Germantown, USA)	Serum	Pos	Pos
PP002010096	Federal Medical Center, Owo / Nigeria	ReLASVTM Pan Lassa Antigen RDT (Zalgen Labs, LCC, Germantown, MD USA 20876 and Aurora, CO, 80013, Germantown, USA)	Serum	Neg	Neg
PP002010097	Federal Medical Center, Owo / Nigeria	ReLASVTM Pan Lassa Antigen RDT (Zalgen Labs, LCC, Germantown, MD USA 20876 and Aurora, CO, 80013, Germantown, USA)	Serum	Pos	Pos
PP002010098	Federal Medical Center, Owo / Nigeria	ReLASVTM Pan Lassa Antigen RDT (Zalgen Labs, LCC, Germantown, MD USA 20876 and Aurora, CO, 80013, Germantown, USA)	Serum	Pos	Pos
PP002010099	Federal Medical Center, Owo / Nigeria	ReLASVTM Pan Lassa Antigen RDT (Zalgen Labs, LCC, Germantown, MD USA 20876 and Aurora, CO, 80013, Germantown, USA)	Serum	Pos	Pos
PP002010101	Federal Medical Center, Owo / Nigeria	ReLASVTM Pan Lassa Antigen RDT (Zalgen Labs, LCC, Germantown, MD USA 20876 and Aurora, CO, 80013, Germantown, USA)	Serum	Neg	Neg
PP002010102	Federal Medical Center, Owo / Nigeria	ReLASVTM Pan Lassa Antigen RDT (Zalgen Labs, LCC, Germantown, MD USA 20876 and Aurora, CO, 80013, Germantown, USA)	Serum	Pos	Pos
PP002010103	Federal Medical Center, Owo / Nigeria	ReLASVTM Pan Lassa Antigen RDT (Zalgen Labs, LCC, Germantown, MD USA 20876 and Aurora, CO, 80013, Germantown, USA)	Serum	Pos	Pos
PP002010104	Federal Medical Center, Owo / Nigeria	ReLASVTM Pan Lassa Antigen RDT (Zalgen Labs, LCC, Germantown, MD USA 20876 and Aurora, CO, 80013, Germantown, USA)	Serum	Pos	Pos
PP002010105	Federal Medical Center, Owo / Nigeria	ReLASVTM Pan Lassa Antigen RDT (Zalgen Labs, LCC, Germantown, MD USA 20876 and Aurora, CO, 80013, Germantown, USA)	Serum	Pos	Pos
PP002010106	Federal Medical Center, Owo / Nigeria	ReLASVTM Pan Lassa Antigen RDT (Zalgen Labs, LCC, Germantown, MD USA 20876 and Aurora, CO, 80013, Germantown, USA)	Serum	Neg	Neg
PP002010107	Federal Medical Center, Owo / Nigeria	ReLASVTM Pan Lassa Antigen RDT (Zalgen Labs, LCC, Germantown, MD USA 20876 and Aurora, CO, 80013, Germantown, USA)	Serum	Pos	Pos
PP002010108	Federal Medical Center, Owo / Nigeria	ReLASVTM Pan Lassa Antigen RDT (Zalgen Labs, LCC, Germantown, MD USA 20876 and Aurora, CO, 80013, Germantown, USA)	Serum	Pos	Pos
PP002010109	Federal Medical Center, Owo / Nigeria	ReLASVTM Pan Lassa Antigen RDT (Zalgen Labs, LCC, Germantown, MD USA 20876 and Aurora, CO, 80013, Germantown, USA)	Serum	Neg	Neg
PP002010110	Federal Medical Center, Owo / Nigeria	ReLASVTM Pan Lassa Antigen RDT (Zalgen Labs, LCC, Germantown, MD USA 20876 and Aurora, CO, 80013, Germantown, USA)	Serum	Pos	Pos
PP002010111	Federal Medical Center, Owo / Nigeria	ReLASVTM Pan Lassa Antigen RDT (Zalgen Labs, LCC, Germantown, MD USA 20876 and Aurora, CO, 80013, Germantown, USA)	Serum	Pos	Pos
PP002010112	Federal Medical Center, Owo / Nigeria	ReLASVTM Pan Lassa Antigen RDT (Zalgen Labs, LCC, Germantown, MD USA 20876 and Aurora, CO, 80013, Germantown, USA)	Serum	Pos	Pos
PP002010113	Federal Medical Center, Owo / Nigeria	ReLASVTM Pan Lassa Antigen RDT (Zalgen Labs, LCC, Germantown, MD USA 20876 and Aurora, CO, 80013, Germantown, USA)	Serum	Pos	Pos
PP002010114	Federal Medical Center, Owo / Nigeria	ReLASVTM Pan Lassa Antigen RDT (Zalgen Labs, LCC, Germantown, MD USA 20876 and Aurora, CO, 80013, Germantown, USA)	Serum	Pos	Pos
PP002010115	Federal Medical Center, Owo / Nigeria	ReLASVTM Pan Lassa Antigen RDT (Zalgen Labs, LCC, Germantown, MD USA 20876 and Aurora, CO, 80013, Germantown, USA)	Serum	Pos	Pos
PP002010116	Federal Medical Center, Owo / Nigeria	ReLASVTM Pan Lassa Antigen RDT (Zalgen Labs, LCC, Germantown, MD USA 20876 and Aurora, CO, 80013, Germantown, USA)	Serum	Neg	Neg
PP002010117	Federal Medical Center, Owo / Nigeria	ReLASVTM Pan Lassa Antigen RDT (Zalgen Labs, LCC, Germantown, MD USA 20876 and Aurora, CO, 80013, Germantown, USA)	Serum	Pos	Pos
PP002010118	Federal Medical Center, Owo / Nigeria	ReLASVTM Pan Lassa Antigen RDT (Zalgen Labs, LCC, Germantown, MD USA 20876 and Aurora, CO, 80013, Germantown, USA)	Serum	Neg	Neg
PP002010119	Federal Medical Center, Owo / Nigeria	ReLASVTM Pan Lassa Antigen RDT (Zalgen Labs, LCC, Germantown, MD USA 20876 and Aurora, CO, 80013, Germantown, USA)	Serum	Pos	Pos
PP002010120	Federal Medical Center, Owo / Nigeria	ReLASVTM Pan Lassa Antigen RDT (Zalgen Labs, LCC, Germantown, MD USA 20876 and Aurora, CO, 80013, Germantown, USA)	Serum	Pos	Pos
PP002010121	Federal Medical Center, Owo / Nigeria	ReLASVTM Pan Lassa Antigen RDT (Zalgen Labs, LCC, Germantown, MD USA 20876 and Aurora, CO, 80013, Germantown, USA)	Serum	Pos	Pos
PP002010122	Federal Medical Center, Owo / Nigeria	ReLASVTM Pan Lassa Antigen RDT (Zalgen Labs, LCC, Germantown, MD USA 20876 and Aurora, CO, 80013, Germantown, USA)	Serum	Pos	Pos
PP002010123	Federal Medical Center, Owo / Nigeria	ReLASVTM Pan Lassa Antigen RDT (Zalgen Labs, LCC, Germantown, MD USA 20876 and Aurora, CO, 80013, Germantown, USA)	Serum	Neg	Neg
PP002010124	Federal Medical Center, Owo / Nigeria	ReLASVTM Pan Lassa Antigen RDT (Zalgen Labs, LCC, Germantown, MD USA 20876 and Aurora, CO, 80013, Germantown, USA)	Serum	Neg	Neg
PP002010125	Federal Medical Center, Owo / Nigeria	ReLASVTM Pan Lassa Antigen RDT (Zalgen Labs, LCC, Germantown, MD USA 20876 and Aurora, CO, 80013, Germantown, USA)	Serum	Pos	Pos
PP002010126	Federal Medical Center, Owo / Nigeria	ReLASVTM Pan Lassa Antigen RDT (Zalgen Labs, LCC, Germantown, MD USA 20876 and Aurora, CO, 80013, Germantown, USA)	Serum	Pos	Pos
PP002010127	Federal Medical Center, Owo / Nigeria	ReLASVTM Pan Lassa Antigen RDT (Zalgen Labs, LCC, Germantown, MD USA 20876 and Aurora, CO, 80013, Germantown, USA)	Serum	Pos	Pos
PP002010128	Federal Medical Center, Owo / Nigeria	ReLASVTM Pan Lassa Antigen RDT (Zalgen Labs, LCC, Germantown, MD USA 20876 and Aurora, CO, 80013, Germantown, USA)	Serum	Pos	Pos
PP002010129	Federal Medical Center, Owo / Nigeria	ReLASVTM Pan Lassa Antigen RDT (Zalgen Labs, LCC, Germantown, MD USA 20876 and Aurora, CO, 80013, Germantown, USA)	Serum	Pos	Pos
PP002010130	Federal Medical Center, Owo / Nigeria	ReLASVTM Pan Lassa Antigen RDT (Zalgen Labs, LCC, Germantown, MD USA 20876 and Aurora, CO, 80013, Germantown, USA)	Serum	Pos	Pos
PP002010131	Federal Medical Center, Owo / Nigeria	ReLASVTM Pan Lassa Antigen RDT (Zalgen Labs, LCC, Germantown, MD USA 20876 and Aurora, CO, 80013, Germantown, USA)	Serum	Neg	Neg
PP002010132	Federal Medical Center, Owo / Nigeria	ReLASVTM Pan Lassa Antigen RDT (Zalgen Labs, LCC, Germantown, MD USA 20876 and Aurora, CO, 80013, Germantown, USA)	Serum	Neg	Neg
PP002010133	Federal Medical Center, Owo / Nigeria	ReLASVTM Pan Lassa Antigen RDT (Zalgen Labs, LCC, Germantown, MD USA 20876 and Aurora, CO, 80013, Germantown, USA)	Serum	Pos	Pos
PP002010134	Federal Medical Center, Owo / Nigeria	ReLASVTM Pan Lassa Antigen RDT (Zalgen Labs, LCC, Germantown, MD USA 20876 and Aurora, CO, 80013, Germantown, USA)	Serum	Neg	Neg
PP002010135	Federal Medical Center, Owo / Nigeria	ReLASVTM Pan Lassa Antigen RDT (Zalgen Labs, LCC, Germantown, MD USA 20876 and Aurora, CO, 80013, Germantown, USA)	Serum	Neg	Neg
PP002010137	Federal Medical Center, Owo / Nigeria	ReLASVTM Pan Lassa Antigen RDT (Zalgen Labs, LCC, Germantown, MD USA 20876 and Aurora, CO, 80013, Germantown, USA)	Serum	Pos	Pos
PP002010138	Federal Medical Center, Owo / Nigeria	ReLASVTM Pan Lassa Antigen RDT (Zalgen Labs, LCC, Germantown, MD USA 20876 and Aurora, CO, 80013, Germantown, USA)	Serum	Neg	Neg
PP002010139	Federal Medical Center, Owo / Nigeria	ReLASVTM Pan Lassa Antigen RDT (Zalgen Labs, LCC, Germantown, MD USA 20876 and Aurora, CO, 80013, Germantown, USA)	Serum	Neg	Neg
PP002010143	Federal Medical Center, Owo / Nigeria	ReLASVTM Pan Lassa Antigen RDT (Zalgen Labs, LCC, Germantown, MD USA 20876 and Aurora, CO, 80013, Germantown, USA)	Serum	Pos	Pos
PP002010144	Federal Medical Center, Owo / Nigeria	ReLASVTM Pan Lassa Antigen RDT (Zalgen Labs, LCC, Germantown, MD USA 20876 and Aurora, CO, 80013, Germantown, USA)	Serum	Pos	Pos
PP002010146	Federal Medical Center, Owo / Nigeria	ReLASVTM Pan Lassa Antigen RDT (Zalgen Labs, LCC, Germantown, MD USA 20876 and Aurora, CO, 80013, Germantown, USA)	Serum	Pos	Pos
PP002010147	Federal Medical Center, Owo / Nigeria	ReLASVTM Pan Lassa Antigen RDT (Zalgen Labs, LCC, Germantown, MD USA 20876 and Aurora, CO, 80013, Germantown, USA)	Serum	Neg	Neg
PP002010148	Federal Medical Center, Owo / Nigeria	ReLASVTM Pan Lassa Antigen RDT (Zalgen Labs, LCC, Germantown, MD USA 20876 and Aurora, CO, 80013, Germantown, USA)	Serum	Pos	Pos
PP002010149	Federal Medical Center, Owo / Nigeria	ReLASVTM Pan Lassa Antigen RDT (Zalgen Labs, LCC, Germantown, MD USA 20876 and Aurora, CO, 80013, Germantown, USA)	Serum	Pos	Pos
PP002010150	Federal Medical Center, Owo / Nigeria	ReLASVTM Pan Lassa Antigen RDT (Zalgen Labs, LCC, Germantown, MD USA 20876 and Aurora, CO, 80013, Germantown, USA)	Serum	Neg	Neg
PP002010152	Federal Medical Center, Owo / Nigeria	ReLASVTM Pan Lassa Antigen RDT (Zalgen Labs, LCC, Germantown, MD USA 20876 and Aurora, CO, 80013, Germantown, USA)	Serum	Neg	Neg
PP002010154	Federal Medical Center, Owo / Nigeria	ReLASVTM Pan Lassa Antigen RDT (Zalgen Labs, LCC, Germantown, MD USA 20876 and Aurora, CO, 80013, Germantown, USA)	Serum	Neg	Neg
PP002010155	Federal Medical Center, Owo / Nigeria	ReLASVTM Pan Lassa Antigen RDT (Zalgen Labs, LCC, Germantown, MD USA 20876 and Aurora, CO, 80013, Germantown, USA)	Serum	Pos	Pos
PP002010156	Federal Medical Center, Owo / Nigeria	ReLASVTM Pan Lassa Antigen RDT (Zalgen Labs, LCC, Germantown, MD USA 20876 and Aurora, CO, 80013, Germantown, USA)	Serum	Pos	Pos
PP002010157	Federal Medical Center, Owo / Nigeria	ReLASVTM Pan Lassa Antigen RDT (Zalgen Labs, LCC, Germantown, MD USA 20876 and Aurora, CO, 80013, Germantown, USA)	Serum	Pos	Pos
PP002010158	Federal Medical Center, Owo / Nigeria	ReLASVTM Pan Lassa Antigen RDT (Zalgen Labs, LCC, Germantown, MD USA 20876 and Aurora, CO, 80013, Germantown, USA)	Serum	Pos	Pos
PP002010159	Federal Medical Center, Owo / Nigeria	ReLASVTM Pan Lassa Antigen RDT (Zalgen Labs, LCC, Germantown, MD USA 20876 and Aurora, CO, 80013, Germantown, USA)	Serum	Pos	Pos
PP002010160	Federal Medical Center, Owo / Nigeria	ReLASVTM Pan Lassa Antigen RDT (Zalgen Labs, LCC, Germantown, MD USA 20876 and Aurora, CO, 80013, Germantown, USA)	Serum	Pos	Pos
PP002010161	Federal Medical Center, Owo / Nigeria	ReLASVTM Pan Lassa Antigen RDT (Zalgen Labs, LCC, Germantown, MD USA 20876 and Aurora, CO, 80013, Germantown, USA)	Serum	Pos	Pos
PP002010163	Federal Medical Center, Owo / Nigeria	ReLASVTM Pan Lassa Antigen RDT (Zalgen Labs, LCC, Germantown, MD USA 20876 and Aurora, CO, 80013, Germantown, USA)	Serum	Pos	Pos
PP002010164	Federal Medical Center, Owo / Nigeria	ReLASVTM Pan Lassa Antigen RDT (Zalgen Labs, LCC, Germantown, MD USA 20876 and Aurora, CO, 80013, Germantown, USA)	Serum	Pos	Pos
PP002010165	Federal Medical Center, Owo / Nigeria	ReLASVTM Pan Lassa Antigen RDT (Zalgen Labs, LCC, Germantown, MD USA 20876 and Aurora, CO, 80013, Germantown, USA)	Serum	Pos	Pos
PP002010167	Federal Medical Center, Owo / Nigeria	ReLASVTM Pan Lassa Antigen RDT (Zalgen Labs, LCC, Germantown, MD USA 20876 and Aurora, CO, 80013, Germantown, USA)	Serum	Neg	Neg
PP002010168	Federal Medical Center, Owo / Nigeria	ReLASVTM Pan Lassa Antigen RDT (Zalgen Labs, LCC, Germantown, MD USA 20876 and Aurora, CO, 80013, Germantown, USA)	Serum	Pos	Pos
PP002010169	Federal Medical Center, Owo / Nigeria	ReLASVTM Pan Lassa Antigen RDT (Zalgen Labs, LCC, Germantown, MD USA 20876 and Aurora, CO, 80013, Germantown, USA)	Serum	Pos	Pos
PP002010171	Federal Medical Center, Owo / Nigeria	ReLASVTM Pan Lassa Antigen RDT (Zalgen Labs, LCC, Germantown, MD USA 20876 and Aurora, CO, 80013, Germantown, USA)	Serum	Pos	Pos
PP002010172	Federal Medical Center, Owo / Nigeria	ReLASVTM Pan Lassa Antigen RDT (Zalgen Labs, LCC, Germantown, MD USA 20876 and Aurora, CO, 80013, Germantown, USA)	Serum	Neg	Neg
PP002010173	Federal Medical Center, Owo / Nigeria	ReLASVTM Pan Lassa Antigen RDT (Zalgen Labs, LCC, Germantown, MD USA 20876 and Aurora, CO, 80013, Germantown, USA)	Serum	Neg	Neg
PP002010175	Federal Medical Center, Owo / Nigeria	ReLASVTM Pan Lassa Antigen RDT (Zalgen Labs, LCC, Germantown, MD USA 20876 and Aurora, CO, 80013, Germantown, USA)	Serum	Pos	Pos
PP002010176	Federal Medical Center, Owo / Nigeria	ReLASVTM Pan Lassa Antigen RDT (Zalgen Labs, LCC, Germantown, MD USA 20876 and Aurora, CO, 80013, Germantown, USA)	Serum	Neg	Neg
PP002010179	Federal Medical Center, Owo / Nigeria	ReLASVTM Pan Lassa Antigen RDT (Zalgen Labs, LCC, Germantown, MD USA 20876 and Aurora, CO, 80013, Germantown, USA)	Serum	Neg	Neg
PP002010180	Federal Medical Center, Owo / Nigeria	ReLASVTM Pan Lassa Antigen RDT (Zalgen Labs, LCC, Germantown, MD USA 20876 and Aurora, CO, 80013, Germantown, USA)	Serum	Pos	Pos
PP002010181	Federal Medical Center, Owo / Nigeria	ReLASVTM Pan Lassa Antigen RDT (Zalgen Labs, LCC, Germantown, MD USA 20876 and Aurora, CO, 80013, Germantown, USA)	Serum	Pos	Pos
PP002010182	Federal Medical Center, Owo / Nigeria	ReLASVTM Pan Lassa Antigen RDT (Zalgen Labs, LCC, Germantown, MD USA 20876 and Aurora, CO, 80013, Germantown, USA)	Serum	Neg	Neg
PP002010186	Federal Medical Center, Owo / Nigeria	ReLASVTM Pan Lassa Antigen RDT (Zalgen Labs, LCC, Germantown, MD USA 20876 and Aurora, CO, 80013, Germantown, USA)	Serum	Pos	Pos
PP002010187	Federal Medical Center, Owo / Nigeria	ReLASVTM Pan Lassa Antigen RDT (Zalgen Labs, LCC, Germantown, MD USA 20876 and Aurora, CO, 80013, Germantown, USA)	Serum	Pos	Pos
PP002010188	Federal Medical Center, Owo / Nigeria	ReLASVTM Pan Lassa Antigen RDT (Zalgen Labs, LCC, Germantown, MD USA 20876 and Aurora, CO, 80013, Germantown, USA)	Serum	Pos	Pos
PP002010189	Federal Medical Center, Owo / Nigeria	ReLASVTM Pan Lassa Antigen RDT (Zalgen Labs, LCC, Germantown, MD USA 20876 and Aurora, CO, 80013, Germantown, USA)	Serum	Pos	Pos
PP002010190	Federal Medical Center, Owo / Nigeria	ReLASVTM Pan Lassa Antigen RDT (Zalgen Labs, LCC, Germantown, MD USA 20876 and Aurora, CO, 80013, Germantown, USA)	Serum	Pos	Pos
PP002010191	Federal Medical Center, Owo / Nigeria	ReLASVTM Pan Lassa Antigen RDT (Zalgen Labs, LCC, Germantown, MD USA 20876 and Aurora, CO, 80013, Germantown, USA)	Serum	Neg	Neg
PP002010192	Federal Medical Center, Owo / Nigeria	ReLASVTM Pan Lassa Antigen RDT (Zalgen Labs, LCC, Germantown, MD USA 20876 and Aurora, CO, 80013, Germantown, USA)	Serum	Neg	Neg
PP002010193	Federal Medical Center, Owo / Nigeria	ReLASVTM Pan Lassa Antigen RDT (Zalgen Labs, LCC, Germantown, MD USA 20876 and Aurora, CO, 80013, Germantown, USA)	Serum	Pos	Pos
PP002010195	Federal Medical Center, Owo / Nigeria	ReLASVTM Pan Lassa Antigen RDT (Zalgen Labs, LCC, Germantown, MD USA 20876 and Aurora, CO, 80013, Germantown, USA)	Serum	Neg	Neg
PP002010196	Federal Medical Center, Owo / Nigeria	ReLASVTM Pan Lassa Antigen RDT (Zalgen Labs, LCC, Germantown, MD USA 20876 and Aurora, CO, 80013, Germantown, USA)	Serum	Pos	Pos
PP002010197	Federal Medical Center, Owo / Nigeria	ReLASVTM Pan Lassa Antigen RDT (Zalgen Labs, LCC, Germantown, MD USA 20876 and Aurora, CO, 80013, Germantown, USA)	Serum	Pos	Pos
PP002010198	Federal Medical Center, Owo / Nigeria	ReLASVTM Pan Lassa Antigen RDT (Zalgen Labs, LCC, Germantown, MD USA 20876 and Aurora, CO, 80013, Germantown, USA)	Serum	Neg	Neg
PP002010199	Federal Medical Center, Owo / Nigeria	ReLASVTM Pan Lassa Antigen RDT (Zalgen Labs, LCC, Germantown, MD USA 20876 and Aurora, CO, 80013, Germantown, USA)	Serum	Neg	Neg
PP002010200	Federal Medical Center, Owo / Nigeria	ReLASVTM Pan Lassa Antigen RDT (Zalgen Labs, LCC, Germantown, MD USA 20876 and Aurora, CO, 80013, Germantown, USA)	Serum	Pos	Pos
PP002010201	Federal Medical Center, Owo / Nigeria	ReLASVTM Pan Lassa Antigen RDT (Zalgen Labs, LCC, Germantown, MD USA 20876 and Aurora, CO, 80013, Germantown, USA)	Serum	Pos	Pos
PP002010202	Federal Medical Center, Owo / Nigeria	ReLASVTM Pan Lassa Antigen RDT (Zalgen Labs, LCC, Germantown, MD USA 20876 and Aurora, CO, 80013, Germantown, USA)	Serum	Pos	Pos
PP002010203	Federal Medical Center, Owo / Nigeria	ReLASVTM Pan Lassa Antigen RDT (Zalgen Labs, LCC, Germantown, MD USA 20876 and Aurora, CO, 80013, Germantown, USA)	Serum	Pos	Pos

## Sheet: Results Form -Plasma
Participant ID	SITE	TEST_NAME	RDT_SAMP	TEST_RES_R1	TEST_RES_R2
PP002010001	Federal Medical Center, Owo / Nigeria	ReLASVTM Pan Lassa Antigen RDT (Zalgen Labs, LCC, Germantown, MD USA 20876 and Aurora, CO, 80013, Germantown, USA)	Plasma (EDTA)	Pos	Pos
PP002010002	Federal Medical Center, Owo / Nigeria	ReLASVTM Pan Lassa Antigen RDT (Zalgen Labs, LCC, Germantown, MD USA 20876 and Aurora, CO, 80013, Germantown, USA)	Plasma (EDTA)	Pos	Pos
PP002010003	Federal Medical Center, Owo / Nigeria	ReLASVTM Pan Lassa Antigen RDT (Zalgen Labs, LCC, Germantown, MD USA 20876 and Aurora, CO, 80013, Germantown, USA)	Plasma (EDTA)	Neg	Neg
PP002010004	Federal Medical Center, Owo / Nigeria	ReLASVTM Pan Lassa Antigen RDT (Zalgen Labs, LCC, Germantown, MD USA 20876 and Aurora, CO, 80013, Germantown, USA)	Plasma (EDTA)	Neg	Neg
PP002010005	Federal Medical Center, Owo / Nigeria	ReLASVTM Pan Lassa Antigen RDT (Zalgen Labs, LCC, Germantown, MD USA 20876 and Aurora, CO, 80013, Germantown, USA)	Plasma (EDTA)	Neg	Neg
PP002010006	Federal Medical Center, Owo / Nigeria	ReLASVTM Pan Lassa Antigen RDT (Zalgen Labs, LCC, Germantown, MD USA 20876 and Aurora, CO, 80013, Germantown, USA)	Plasma (EDTA)	Neg	Neg
PP002010007	Federal Medical Center, Owo / Nigeria	ReLASVTM Pan Lassa Antigen RDT (Zalgen Labs, LCC, Germantown, MD USA 20876 and Aurora, CO, 80013, Germantown, USA)	Plasma (EDTA)	Neg	Neg
PP002010008	Federal Medical Center, Owo / Nigeria	ReLASVTM Pan Lassa Antigen RDT (Zalgen Labs, LCC, Germantown, MD USA 20876 and Aurora, CO, 80013, Germantown, USA)	Plasma (EDTA)	Neg	Neg
PP002010009	Federal Medical Center, Owo / Nigeria	ReLASVTM Pan Lassa Antigen RDT (Zalgen Labs, LCC, Germantown, MD USA 20876 and Aurora, CO, 80013, Germantown, USA)	Plasma (EDTA)	Pos	Pos
PP002010011	Federal Medical Center, Owo / Nigeria	ReLASVTM Pan Lassa Antigen RDT (Zalgen Labs, LCC, Germantown, MD USA 20876 and Aurora, CO, 80013, Germantown, USA)	Plasma (EDTA)	Neg	Neg
PP002010013	Federal Medical Center, Owo / Nigeria	ReLASVTM Pan Lassa Antigen RDT (Zalgen Labs, LCC, Germantown, MD USA 20876 and Aurora, CO, 80013, Germantown, USA)	Plasma (EDTA)	Neg	Neg
PP002010014	Federal Medical Center, Owo / Nigeria	ReLASVTM Pan Lassa Antigen RDT (Zalgen Labs, LCC, Germantown, MD USA 20876 and Aurora, CO, 80013, Germantown, USA)	Plasma (EDTA)	Pos	Pos
PP002010016	Federal Medical Center, Owo / Nigeria	ReLASVTM Pan Lassa Antigen RDT (Zalgen Labs, LCC, Germantown, MD USA 20876 and Aurora, CO, 80013, Germantown, USA)	Plasma (EDTA)	Neg	Neg
PP002010018	Federal Medical Center, Owo / Nigeria	ReLASVTM Pan Lassa Antigen RDT (Zalgen Labs, LCC, Germantown, MD USA 20876 and Aurora, CO, 80013, Germantown, USA)	Plasma (EDTA)	Neg	Neg
PP002010019	Federal Medical Center, Owo / Nigeria	ReLASVTM Pan Lassa Antigen RDT (Zalgen Labs, LCC, Germantown, MD USA 20876 and Aurora, CO, 80013, Germantown, USA)	Plasma (EDTA)	Neg	Neg
PP002010020	Federal Medical Center, Owo / Nigeria	ReLASVTM Pan Lassa Antigen RDT (Zalgen Labs, LCC, Germantown, MD USA 20876 and Aurora, CO, 80013, Germantown, USA)	Plasma (EDTA)	Pos	Pos
PP002010021	Federal Medical Center, Owo / Nigeria	ReLASVTM Pan Lassa Antigen RDT (Zalgen Labs, LCC, Germantown, MD USA 20876 and Aurora, CO, 80013, Germantown, USA)	Plasma (EDTA)	Pos	Pos
PP002010022	Federal Medical Center, Owo / Nigeria	ReLASVTM Pan Lassa Antigen RDT (Zalgen Labs, LCC, Germantown, MD USA 20876 and Aurora, CO, 80013, Germantown, USA)	Plasma (EDTA)	Neg	Neg
PP002010023	Federal Medical Center, Owo / Nigeria	ReLASVTM Pan Lassa Antigen RDT (Zalgen Labs, LCC, Germantown, MD USA 20876 and Aurora, CO, 80013, Germantown, USA)	Plasma (EDTA)	Neg	Neg
PP002010024	Federal Medical Center, Owo / Nigeria	ReLASVTM Pan Lassa Antigen RDT (Zalgen Labs, LCC, Germantown, MD USA 20876 and Aurora, CO, 80013, Germantown, USA)	Plasma (EDTA)	Neg	Neg
PP002010025	Federal Medical Center, Owo / Nigeria	ReLASVTM Pan Lassa Antigen RDT (Zalgen Labs, LCC, Germantown, MD USA 20876 and Aurora, CO, 80013, Germantown, USA)	Plasma (EDTA)	Pos	Pos
PP002010026	Federal Medical Center, Owo / Nigeria	ReLASVTM Pan Lassa Antigen RDT (Zalgen Labs, LCC, Germantown, MD USA 20876 and Aurora, CO, 80013, Germantown, USA)	Plasma (EDTA)	Neg	Neg
PP002010027	Federal Medical Center, Owo / Nigeria	ReLASVTM Pan Lassa Antigen RDT (Zalgen Labs, LCC, Germantown, MD USA 20876 and Aurora, CO, 80013, Germantown, USA)	Plasma (EDTA)	Pos	Pos
PP002010028	Federal Medical Center, Owo / Nigeria	ReLASVTM Pan Lassa Antigen RDT (Zalgen Labs, LCC, Germantown, MD USA 20876 and Aurora, CO, 80013, Germantown, USA)	Plasma (EDTA)	Pos	Pos
PP002010029	Federal Medical Center, Owo / Nigeria	ReLASVTM Pan Lassa Antigen RDT (Zalgen Labs, LCC, Germantown, MD USA 20876 and Aurora, CO, 80013, Germantown, USA)	Plasma (EDTA)	Neg	Neg
PP002010031	Federal Medical Center, Owo / Nigeria	ReLASVTM Pan Lassa Antigen RDT (Zalgen Labs, LCC, Germantown, MD USA 20876 and Aurora, CO, 80013, Germantown, USA)	Plasma (EDTA)	Pos	Pos
PP002010032	Federal Medical Center, Owo / Nigeria	ReLASVTM Pan Lassa Antigen RDT (Zalgen Labs, LCC, Germantown, MD USA 20876 and Aurora, CO, 80013, Germantown, USA)	Plasma (EDTA)	Neg	Neg
PP002010034	Federal Medical Center, Owo / Nigeria	ReLASVTM Pan Lassa Antigen RDT (Zalgen Labs, LCC, Germantown, MD USA 20876 and Aurora, CO, 80013, Germantown, USA)	Plasma (EDTA)	Neg	Neg
PP002010035	Federal Medical Center, Owo / Nigeria	ReLASVTM Pan Lassa Antigen RDT (Zalgen Labs, LCC, Germantown, MD USA 20876 and Aurora, CO, 80013, Germantown, USA)	Plasma (EDTA)	Pos	Pos
PP002010036	Federal Medical Center, Owo / Nigeria	ReLASVTM Pan Lassa Antigen RDT (Zalgen Labs, LCC, Germantown, MD USA 20876 and Aurora, CO, 80013, Germantown, USA)	Plasma (EDTA)	Pos	Pos
PP002010037	Federal Medical Center, Owo / Nigeria	ReLASVTM Pan Lassa Antigen RDT (Zalgen Labs, LCC, Germantown, MD USA 20876 and Aurora, CO, 80013, Germantown, USA)	Plasma (EDTA)	Pos	Pos
PP002010038	Federal Medical Center, Owo / Nigeria	ReLASVTM Pan Lassa Antigen RDT (Zalgen Labs, LCC, Germantown, MD USA 20876 and Aurora, CO, 80013, Germantown, USA)	Plasma (EDTA)	Pos	Pos
PP002010039	Federal Medical Center, Owo / Nigeria	ReLASVTM Pan Lassa Antigen RDT (Zalgen Labs, LCC, Germantown, MD USA 20876 and Aurora, CO, 80013, Germantown, USA)	Plasma (EDTA)	Pos	Pos
PP002010041	Federal Medical Center, Owo / Nigeria	ReLASVTM Pan Lassa Antigen RDT (Zalgen Labs, LCC, Germantown, MD USA 20876 and Aurora, CO, 80013, Germantown, USA)	Plasma (EDTA)	Pos	Pos
PP002010042	Federal Medical Center, Owo / Nigeria	ReLASVTM Pan Lassa Antigen RDT (Zalgen Labs, LCC, Germantown, MD USA 20876 and Aurora, CO, 80013, Germantown, USA)	Plasma (EDTA)	Pos	Pos
PP002010043	Federal Medical Center, Owo / Nigeria	ReLASVTM Pan Lassa Antigen RDT (Zalgen Labs, LCC, Germantown, MD USA 20876 and Aurora, CO, 80013, Germantown, USA)	Plasma (EDTA)	Neg	Neg
PP002010044	Federal Medical Center, Owo / Nigeria	ReLASVTM Pan Lassa Antigen RDT (Zalgen Labs, LCC, Germantown, MD USA 20876 and Aurora, CO, 80013, Germantown, USA)	Plasma (EDTA)	Pos	Pos
PP002010045	Federal Medical Center, Owo / Nigeria	ReLASVTM Pan Lassa Antigen RDT (Zalgen Labs, LCC, Germantown, MD USA 20876 and Aurora, CO, 80013, Germantown, USA)	Plasma (EDTA)	Pos	Pos
PP002010047	Federal Medical Center, Owo / Nigeria	ReLASVTM Pan Lassa Antigen RDT (Zalgen Labs, LCC, Germantown, MD USA 20876 and Aurora, CO, 80013, Germantown, USA)	Plasma (EDTA)	Neg	Neg
PP002010049	Federal Medical Center, Owo / Nigeria	ReLASVTM Pan Lassa Antigen RDT (Zalgen Labs, LCC, Germantown, MD USA 20876 and Aurora, CO, 80013, Germantown, USA)	Plasma (EDTA)	Pos	Pos
PP002010050	Federal Medical Center, Owo / Nigeria	ReLASVTM Pan Lassa Antigen RDT (Zalgen Labs, LCC, Germantown, MD USA 20876 and Aurora, CO, 80013, Germantown, USA)	Plasma (EDTA)	Neg	Neg
PP002010051	Federal Medical Center, Owo / Nigeria	ReLASVTM Pan Lassa Antigen RDT (Zalgen Labs, LCC, Germantown, MD USA 20876 and Aurora, CO, 80013, Germantown, USA)	Plasma (EDTA)	Pos	Pos
PP002010053	Federal Medical Center, Owo / Nigeria	ReLASVTM Pan Lassa Antigen RDT (Zalgen Labs, LCC, Germantown, MD USA 20876 and Aurora, CO, 80013, Germantown, USA)	Plasma (EDTA)	Pos	Pos
PP002010054	Federal Medical Center, Owo / Nigeria	ReLASVTM Pan Lassa Antigen RDT (Zalgen Labs, LCC, Germantown, MD USA 20876 and Aurora, CO, 80013, Germantown, USA)	Plasma (EDTA)	Neg	Neg
PP002010056	Federal Medical Center, Owo / Nigeria	ReLASVTM Pan Lassa Antigen RDT (Zalgen Labs, LCC, Germantown, MD USA 20876 and Aurora, CO, 80013, Germantown, USA)	Plasma (EDTA)	Pos	Pos
PP002010057	Federal Medical Center, Owo / Nigeria	ReLASVTM Pan Lassa Antigen RDT (Zalgen Labs, LCC, Germantown, MD USA 20876 and Aurora, CO, 80013, Germantown, USA)	Plasma (EDTA)	Pos	Pos
PP002010058	Federal Medical Center, Owo / Nigeria	ReLASVTM Pan Lassa Antigen RDT (Zalgen Labs, LCC, Germantown, MD USA 20876 and Aurora, CO, 80013, Germantown, USA)	Plasma (EDTA)	Pos	Pos
PP002010059	Federal Medical Center, Owo / Nigeria	ReLASVTM Pan Lassa Antigen RDT (Zalgen Labs, LCC, Germantown, MD USA 20876 and Aurora, CO, 80013, Germantown, USA)	Plasma (EDTA)	Pos	Pos
PP002010060	Federal Medical Center, Owo / Nigeria	ReLASVTM Pan Lassa Antigen RDT (Zalgen Labs, LCC, Germantown, MD USA 20876 and Aurora, CO, 80013, Germantown, USA)	Plasma (EDTA)	Neg	Neg
PP002010061	Federal Medical Center, Owo / Nigeria	ReLASVTM Pan Lassa Antigen RDT (Zalgen Labs, LCC, Germantown, MD USA 20876 and Aurora, CO, 80013, Germantown, USA)	Plasma (EDTA)	Pos	Pos
PP002010062	Federal Medical Center, Owo / Nigeria	ReLASVTM Pan Lassa Antigen RDT (Zalgen Labs, LCC, Germantown, MD USA 20876 and Aurora, CO, 80013, Germantown, USA)	Plasma (EDTA)	Pos	Pos
PP002010064	Federal Medical Center, Owo / Nigeria	ReLASVTM Pan Lassa Antigen RDT (Zalgen Labs, LCC, Germantown, MD USA 20876 and Aurora, CO, 80013, Germantown, USA)	Plasma (EDTA)	Neg	Neg
PP002010065	Federal Medical Center, Owo / Nigeria	ReLASVTM Pan Lassa Antigen RDT (Zalgen Labs, LCC, Germantown, MD USA 20876 and Aurora, CO, 80013, Germantown, USA)	Plasma (EDTA)	Pos	Pos
PP002010066	Federal Medical Center, Owo / Nigeria	ReLASVTM Pan Lassa Antigen RDT (Zalgen Labs, LCC, Germantown, MD USA 20876 and Aurora, CO, 80013, Germantown, USA)	Plasma (EDTA)	Pos	Pos
PP002010067	Federal Medical Center, Owo / Nigeria	ReLASVTM Pan Lassa Antigen RDT (Zalgen Labs, LCC, Germantown, MD USA 20876 and Aurora, CO, 80013, Germantown, USA)	Plasma (EDTA)	Pos	Pos
PP002010068	Federal Medical Center, Owo / Nigeria	ReLASVTM Pan Lassa Antigen RDT (Zalgen Labs, LCC, Germantown, MD USA 20876 and Aurora, CO, 80013, Germantown, USA)	Plasma (EDTA)	Pos	Pos
PP002010069	Federal Medical Center, Owo / Nigeria	ReLASVTM Pan Lassa Antigen RDT (Zalgen Labs, LCC, Germantown, MD USA 20876 and Aurora, CO, 80013, Germantown, USA)	Plasma (EDTA)	Neg	Neg
PP002010070	Federal Medical Center, Owo / Nigeria	ReLASVTM Pan Lassa Antigen RDT (Zalgen Labs, LCC, Germantown, MD USA 20876 and Aurora, CO, 80013, Germantown, USA)	Plasma (EDTA)	Pos	Pos
PP002010071	Federal Medical Center, Owo / Nigeria	ReLASVTM Pan Lassa Antigen RDT (Zalgen Labs, LCC, Germantown, MD USA 20876 and Aurora, CO, 80013, Germantown, USA)	Plasma (EDTA)	Neg	Neg
PP002010072	Federal Medical Center, Owo / Nigeria	ReLASVTM Pan Lassa Antigen RDT (Zalgen Labs, LCC, Germantown, MD USA 20876 and Aurora, CO, 80013, Germantown, USA)	Plasma (EDTA)	Neg	Neg
PP002010073	Federal Medical Center, Owo / Nigeria	ReLASVTM Pan Lassa Antigen RDT (Zalgen Labs, LCC, Germantown, MD USA 20876 and Aurora, CO, 80013, Germantown, USA)	Plasma (EDTA)	Neg	Neg
PP002010074	Federal Medical Center, Owo / Nigeria	ReLASVTM Pan Lassa Antigen RDT (Zalgen Labs, LCC, Germantown, MD USA 20876 and Aurora, CO, 80013, Germantown, USA)	Plasma (EDTA)	Pos	Pos
PP002010075	Federal Medical Center, Owo / Nigeria	ReLASVTM Pan Lassa Antigen RDT (Zalgen Labs, LCC, Germantown, MD USA 20876 and Aurora, CO, 80013, Germantown, USA)	Plasma (EDTA)	Pos	Pos
PP002010076	Federal Medical Center, Owo / Nigeria	ReLASVTM Pan Lassa Antigen RDT (Zalgen Labs, LCC, Germantown, MD USA 20876 and Aurora, CO, 80013, Germantown, USA)	Plasma (EDTA)	Pos	Pos
PP002010077	Federal Medical Center, Owo / Nigeria	ReLASVTM Pan Lassa Antigen RDT (Zalgen Labs, LCC, Germantown, MD USA 20876 and Aurora, CO, 80013, Germantown, USA)	Plasma (EDTA)	Pos	Pos
PP002010078	Federal Medical Center, Owo / Nigeria	ReLASVTM Pan Lassa Antigen RDT (Zalgen Labs, LCC, Germantown, MD USA 20876 and Aurora, CO, 80013, Germantown, USA)	Plasma (EDTA)	Pos	Pos
PP002010079	Federal Medical Center, Owo / Nigeria	ReLASVTM Pan Lassa Antigen RDT (Zalgen Labs, LCC, Germantown, MD USA 20876 and Aurora, CO, 80013, Germantown, USA)	Plasma (EDTA)	Pos	Pos
PP002010080	Federal Medical Center, Owo / Nigeria	ReLASVTM Pan Lassa Antigen RDT (Zalgen Labs, LCC, Germantown, MD USA 20876 and Aurora, CO, 80013, Germantown, USA)	Plasma (EDTA)	Pos	Pos
PP002010081	Federal Medical Center, Owo / Nigeria	ReLASVTM Pan Lassa Antigen RDT (Zalgen Labs, LCC, Germantown, MD USA 20876 and Aurora, CO, 80013, Germantown, USA)	Plasma (EDTA)	Pos	Pos
PP002010082	Federal Medical Center, Owo / Nigeria	ReLASVTM Pan Lassa Antigen RDT (Zalgen Labs, LCC, Germantown, MD USA 20876 and Aurora, CO, 80013, Germantown, USA)	Plasma (EDTA)	Neg	Neg
PP002010083	Federal Medical Center, Owo / Nigeria	ReLASVTM Pan Lassa Antigen RDT (Zalgen Labs, LCC, Germantown, MD USA 20876 and Aurora, CO, 80013, Germantown, USA)	Plasma (EDTA)	Neg	Neg
PP002010084	Federal Medical Center, Owo / Nigeria	ReLASVTM Pan Lassa Antigen RDT (Zalgen Labs, LCC, Germantown, MD USA 20876 and Aurora, CO, 80013, Germantown, USA)	Plasma (EDTA)	Pos	Pos
PP002010085	Federal Medical Center, Owo / Nigeria	ReLASVTM Pan Lassa Antigen RDT (Zalgen Labs, LCC, Germantown, MD USA 20876 and Aurora, CO, 80013, Germantown, USA)	Plasma (EDTA)	Pos	Pos
PP002010086	Federal Medical Center, Owo / Nigeria	ReLASVTM Pan Lassa Antigen RDT (Zalgen Labs, LCC, Germantown, MD USA 20876 and Aurora, CO, 80013, Germantown, USA)	Plasma (EDTA)	Neg	Neg
PP002010087	Federal Medical Center, Owo / Nigeria	ReLASVTM Pan Lassa Antigen RDT (Zalgen Labs, LCC, Germantown, MD USA 20876 and Aurora, CO, 80013, Germantown, USA)	Plasma (EDTA)	Neg	Neg
PP002010088	Federal Medical Center, Owo / Nigeria	ReLASVTM Pan Lassa Antigen RDT (Zalgen Labs, LCC, Germantown, MD USA 20876 and Aurora, CO, 80013, Germantown, USA)	Plasma (EDTA)	Neg	Neg
PP002010089	Federal Medical Center, Owo / Nigeria	ReLASVTM Pan Lassa Antigen RDT (Zalgen Labs, LCC, Germantown, MD USA 20876 and Aurora, CO, 80013, Germantown, USA)	Plasma (EDTA)	Pos	Pos
PP002010090	Federal Medical Center, Owo / Nigeria	ReLASVTM Pan Lassa Antigen RDT (Zalgen Labs, LCC, Germantown, MD USA 20876 and Aurora, CO, 80013, Germantown, USA)	Plasma (EDTA)	Pos	Pos
PP002010091	Federal Medical Center, Owo / Nigeria	ReLASVTM Pan Lassa Antigen RDT (Zalgen Labs, LCC, Germantown, MD USA 20876 and Aurora, CO, 80013, Germantown, USA)	Plasma (EDTA)	Pos	Pos
PP002010092	Federal Medical Center, Owo / Nigeria	ReLASVTM Pan Lassa Antigen RDT (Zalgen Labs, LCC, Germantown, MD USA 20876 and Aurora, CO, 80013, Germantown, USA)	Plasma (EDTA)	Neg	Neg
PP002010093	Federal Medical Center, Owo / Nigeria	ReLASVTM Pan Lassa Antigen RDT (Zalgen Labs, LCC, Germantown, MD USA 20876 and Aurora, CO, 80013, Germantown, USA)	Plasma (EDTA)	Neg	Neg
PP002010095	Federal Medical Center, Owo / Nigeria	ReLASVTM Pan Lassa Antigen RDT (Zalgen Labs, LCC, Germantown, MD USA 20876 and Aurora, CO, 80013, Germantown, USA)	Plasma (EDTA)	Pos	Pos
PP002010096	Federal Medical Center, Owo / Nigeria	ReLASVTM Pan Lassa Antigen RDT (Zalgen Labs, LCC, Germantown, MD USA 20876 and Aurora, CO, 80013, Germantown, USA)	Plasma (EDTA)	Neg	Neg
PP002010097	Federal Medical Center, Owo / Nigeria	ReLASVTM Pan Lassa Antigen RDT (Zalgen Labs, LCC, Germantown, MD USA 20876 and Aurora, CO, 80013, Germantown, USA)	Plasma (EDTA)	Neg	Neg
PP002010098	Federal Medical Center, Owo / Nigeria	ReLASVTM Pan Lassa Antigen RDT (Zalgen Labs, LCC, Germantown, MD USA 20876 and Aurora, CO, 80013, Germantown, USA)	Plasma (EDTA)	Pos	Pos
PP002010099	Federal Medical Center, Owo / Nigeria	ReLASVTM Pan Lassa Antigen RDT (Zalgen Labs, LCC, Germantown, MD USA 20876 and Aurora, CO, 80013, Germantown, USA)	Plasma (EDTA)	Pos	Pos
PP002010101	Federal Medical Center, Owo / Nigeria	ReLASVTM Pan Lassa Antigen RDT (Zalgen Labs, LCC, Germantown, MD USA 20876 and Aurora, CO, 80013, Germantown, USA)	Plasma (EDTA)	Neg	Neg
PP002010102	Federal Medical Center, Owo / Nigeria	ReLASVTM Pan Lassa Antigen RDT (Zalgen Labs, LCC, Germantown, MD USA 20876 and Aurora, CO, 80013, Germantown, USA)	Plasma (EDTA)	Pos	Pos
PP002010103	Federal Medical Center, Owo / Nigeria	ReLASVTM Pan Lassa Antigen RDT (Zalgen Labs, LCC, Germantown, MD USA 20876 and Aurora, CO, 80013, Germantown, USA)	Plasma (EDTA)	Pos	Pos
PP002010104	Federal Medical Center, Owo / Nigeria	ReLASVTM Pan Lassa Antigen RDT (Zalgen Labs, LCC, Germantown, MD USA 20876 and Aurora, CO, 80013, Germantown, USA)	Plasma (EDTA)	Pos	Pos
PP002010105	Federal Medical Center, Owo / Nigeria	ReLASVTM Pan Lassa Antigen RDT (Zalgen Labs, LCC, Germantown, MD USA 20876 and Aurora, CO, 80013, Germantown, USA)	Plasma (EDTA)	Pos	Pos
PP002010106	Federal Medical Center, Owo / Nigeria	ReLASVTM Pan Lassa Antigen RDT (Zalgen Labs, LCC, Germantown, MD USA 20876 and Aurora, CO, 80013, Germantown, USA)	Plasma (EDTA)	Neg	Neg
PP002010107	Federal Medical Center, Owo / Nigeria	ReLASVTM Pan Lassa Antigen RDT (Zalgen Labs, LCC, Germantown, MD USA 20876 and Aurora, CO, 80013, Germantown, USA)	Plasma (EDTA)	Pos	Pos
PP002010108	Federal Medical Center, Owo / Nigeria	ReLASVTM Pan Lassa Antigen RDT (Zalgen Labs, LCC, Germantown, MD USA 20876 and Aurora, CO, 80013, Germantown, USA)	Plasma (EDTA)	Pos	Pos
PP002010109	Federal Medical Center, Owo / Nigeria	ReLASVTM Pan Lassa Antigen RDT (Zalgen Labs, LCC, Germantown, MD USA 20876 and Aurora, CO, 80013, Germantown, USA)	Plasma (EDTA)	Neg	Neg
PP002010110	Federal Medical Center, Owo / Nigeria	ReLASVTM Pan Lassa Antigen RDT (Zalgen Labs, LCC, Germantown, MD USA 20876 and Aurora, CO, 80013, Germantown, USA)	Plasma (EDTA)	Pos	Pos
PP002010111	Federal Medical Center, Owo / Nigeria	ReLASVTM Pan Lassa Antigen RDT (Zalgen Labs, LCC, Germantown, MD USA 20876 and Aurora, CO, 80013, Germantown, USA)	Plasma (EDTA)	Pos	Pos
PP002010112	Federal Medical Center, Owo / Nigeria	ReLASVTM Pan Lassa Antigen RDT (Zalgen Labs, LCC, Germantown, MD USA 20876 and Aurora, CO, 80013, Germantown, USA)	Plasma (EDTA)	Pos	Pos
PP002010113	Federal Medical Center, Owo / Nigeria	ReLASVTM Pan Lassa Antigen RDT (Zalgen Labs, LCC, Germantown, MD USA 20876 and Aurora, CO, 80013, Germantown, USA)	Plasma (EDTA)	Pos	Pos
PP002010114	Federal Medical Center, Owo / Nigeria	ReLASVTM Pan Lassa Antigen RDT (Zalgen Labs, LCC, Germantown, MD USA 20876 and Aurora, CO, 80013, Germantown, USA)	Plasma (EDTA)	Neg	Neg
PP002010115	Federal Medical Center, Owo / Nigeria	ReLASVTM Pan Lassa Antigen RDT (Zalgen Labs, LCC, Germantown, MD USA 20876 and Aurora, CO, 80013, Germantown, USA)	Plasma (EDTA)	Pos	Pos
PP002010116	Federal Medical Center, Owo / Nigeria	ReLASVTM Pan Lassa Antigen RDT (Zalgen Labs, LCC, Germantown, MD USA 20876 and Aurora, CO, 80013, Germantown, USA)	Plasma (EDTA)	Neg	Neg
PP002010117	Federal Medical Center, Owo / Nigeria	ReLASVTM Pan Lassa Antigen RDT (Zalgen Labs, LCC, Germantown, MD USA 20876 and Aurora, CO, 80013, Germantown, USA)	Plasma (EDTA)	Pos	Pos
PP002010118	Federal Medical Center, Owo / Nigeria	ReLASVTM Pan Lassa Antigen RDT (Zalgen Labs, LCC, Germantown, MD USA 20876 and Aurora, CO, 80013, Germantown, USA)	Plasma (EDTA)	Neg	Neg
PP002010119	Federal Medical Center, Owo / Nigeria	ReLASVTM Pan Lassa Antigen RDT (Zalgen Labs, LCC, Germantown, MD USA 20876 and Aurora, CO, 80013, Germantown, USA)	Plasma (EDTA)	Pos	Pos
PP002010120	Federal Medical Center, Owo / Nigeria	ReLASVTM Pan Lassa Antigen RDT (Zalgen Labs, LCC, Germantown, MD USA 20876 and Aurora, CO, 80013, Germantown, USA)	Plasma (EDTA)	Neg	Neg
PP002010121	Federal Medical Center, Owo / Nigeria	ReLASVTM Pan Lassa Antigen RDT (Zalgen Labs, LCC, Germantown, MD USA 20876 and Aurora, CO, 80013, Germantown, USA)	Plasma (EDTA)	Pos	Pos
PP002010122	Federal Medical Center, Owo / Nigeria	ReLASVTM Pan Lassa Antigen RDT (Zalgen Labs, LCC, Germantown, MD USA 20876 and Aurora, CO, 80013, Germantown, USA)	Plasma (EDTA)	Neg	Neg
PP002010123	Federal Medical Center, Owo / Nigeria	ReLASVTM Pan Lassa Antigen RDT (Zalgen Labs, LCC, Germantown, MD USA 20876 and Aurora, CO, 80013, Germantown, USA)	Plasma (EDTA)	Neg	Neg
PP002010124	Federal Medical Center, Owo / Nigeria	ReLASVTM Pan Lassa Antigen RDT (Zalgen Labs, LCC, Germantown, MD USA 20876 and Aurora, CO, 80013, Germantown, USA)	Plasma (EDTA)	Neg	Neg
PP002010125	Federal Medical Center, Owo / Nigeria	ReLASVTM Pan Lassa Antigen RDT (Zalgen Labs, LCC, Germantown, MD USA 20876 and Aurora, CO, 80013, Germantown, USA)	Plasma (EDTA)	Pos	Pos
PP002010126	Federal Medical Center, Owo / Nigeria	ReLASVTM Pan Lassa Antigen RDT (Zalgen Labs, LCC, Germantown, MD USA 20876 and Aurora, CO, 80013, Germantown, USA)	Plasma (EDTA)	Pos	Pos
PP002010127	Federal Medical Center, Owo / Nigeria	ReLASVTM Pan Lassa Antigen RDT (Zalgen Labs, LCC, Germantown, MD USA 20876 and Aurora, CO, 80013, Germantown, USA)	Plasma (EDTA)	Neg	Neg
PP002010128	Federal Medical Center, Owo / Nigeria	ReLASVTM Pan Lassa Antigen RDT (Zalgen Labs, LCC, Germantown, MD USA 20876 and Aurora, CO, 80013, Germantown, USA)	Plasma (EDTA)	Pos	Pos
PP002010129	Federal Medical Center, Owo / Nigeria	ReLASVTM Pan Lassa Antigen RDT (Zalgen Labs, LCC, Germantown, MD USA 20876 and Aurora, CO, 80013, Germantown, USA)	Plasma (EDTA)	Neg	Neg
PP002010130	Federal Medical Center, Owo / Nigeria	ReLASVTM Pan Lassa Antigen RDT (Zalgen Labs, LCC, Germantown, MD USA 20876 and Aurora, CO, 80013, Germantown, USA)	Plasma (EDTA)	Pos	Pos
PP002010131	Federal Medical Center, Owo / Nigeria	ReLASVTM Pan Lassa Antigen RDT (Zalgen Labs, LCC, Germantown, MD USA 20876 and Aurora, CO, 80013, Germantown, USA)	Plasma (EDTA)	Neg	Neg
PP002010132	Federal Medical Center, Owo / Nigeria	ReLASVTM Pan Lassa Antigen RDT (Zalgen Labs, LCC, Germantown, MD USA 20876 and Aurora, CO, 80013, Germantown, USA)	Plasma (EDTA)	Pos	Pos
PP002010133	Federal Medical Center, Owo / Nigeria	ReLASVTM Pan Lassa Antigen RDT (Zalgen Labs, LCC, Germantown, MD USA 20876 and Aurora, CO, 80013, Germantown, USA)	Plasma (EDTA)	Neg	Neg
PP002010134	Federal Medical Center, Owo / Nigeria	ReLASVTM Pan Lassa Antigen RDT (Zalgen Labs, LCC, Germantown, MD USA 20876 and Aurora, CO, 80013, Germantown, USA)	Plasma (EDTA)	Pos	Pos
PP002010135	Federal Medical Center, Owo / Nigeria	ReLASVTM Pan Lassa Antigen RDT (Zalgen Labs, LCC, Germantown, MD USA 20876 and Aurora, CO, 80013, Germantown, USA)	Plasma (EDTA)	Pos	Pos
PP002010137	Federal Medical Center, Owo / Nigeria	ReLASVTM Pan Lassa Antigen RDT (Zalgen Labs, LCC, Germantown, MD USA 20876 and Aurora, CO, 80013, Germantown, USA)	Plasma (EDTA)	Neg	Neg
PP002010138	Federal Medical Center, Owo / Nigeria	ReLASVTM Pan Lassa Antigen RDT (Zalgen Labs, LCC, Germantown, MD USA 20876 and Aurora, CO, 80013, Germantown, USA)	Plasma (EDTA)	Neg	Neg
PP002010139	Federal Medical Center, Owo / Nigeria	ReLASVTM Pan Lassa Antigen RDT (Zalgen Labs, LCC, Germantown, MD USA 20876 and Aurora, CO, 80013, Germantown, USA)	Plasma (EDTA)	Neg	Neg
PP002010143	Federal Medical Center, Owo / Nigeria	ReLASVTM Pan Lassa Antigen RDT (Zalgen Labs, LCC, Germantown, MD USA 20876 and Aurora, CO, 80013, Germantown, USA)	Plasma (EDTA)	Pos	Pos
PP002010144	Federal Medical Center, Owo / Nigeria	ReLASVTM Pan Lassa Antigen RDT (Zalgen Labs, LCC, Germantown, MD USA 20876 and Aurora, CO, 80013, Germantown, USA)	Plasma (EDTA)	Pos	Pos
PP002010146	Federal Medical Center, Owo / Nigeria	ReLASVTM Pan Lassa Antigen RDT (Zalgen Labs, LCC, Germantown, MD USA 20876 and Aurora, CO, 80013, Germantown, USA)	Plasma (EDTA)	Pos	Pos
PP002010147	Federal Medical Center, Owo / Nigeria	ReLASVTM Pan Lassa Antigen RDT (Zalgen Labs, LCC, Germantown, MD USA 20876 and Aurora, CO, 80013, Germantown, USA)	Plasma (EDTA)	Neg	Neg
PP002010148	Federal Medical Center, Owo / Nigeria	ReLASVTM Pan Lassa Antigen RDT (Zalgen Labs, LCC, Germantown, MD USA 20876 and Aurora, CO, 80013, Germantown, USA)	Plasma (EDTA)	Pos	Pos
PP002010149	Federal Medical Center, Owo / Nigeria	ReLASVTM Pan Lassa Antigen RDT (Zalgen Labs, LCC, Germantown, MD USA 20876 and Aurora, CO, 80013, Germantown, USA)	Plasma (EDTA)	Neg	Neg
PP002010150	Federal Medical Center, Owo / Nigeria	ReLASVTM Pan Lassa Antigen RDT (Zalgen Labs, LCC, Germantown, MD USA 20876 and Aurora, CO, 80013, Germantown, USA)	Plasma (EDTA)	Neg	Neg
PP002010152	Federal Medical Center, Owo / Nigeria	ReLASVTM Pan Lassa Antigen RDT (Zalgen Labs, LCC, Germantown, MD USA 20876 and Aurora, CO, 80013, Germantown, USA)	Plasma (EDTA)	Pos	Pos
PP002010154	Federal Medical Center, Owo / Nigeria	ReLASVTM Pan Lassa Antigen RDT (Zalgen Labs, LCC, Germantown, MD USA 20876 and Aurora, CO, 80013, Germantown, USA)	Plasma (EDTA)	Pos	Pos
PP002010155	Federal Medical Center, Owo / Nigeria	ReLASVTM Pan Lassa Antigen RDT (Zalgen Labs, LCC, Germantown, MD USA 20876 and Aurora, CO, 80013, Germantown, USA)	Plasma (EDTA)	Pos	Pos
PP002010156	Federal Medical Center, Owo / Nigeria	ReLASVTM Pan Lassa Antigen RDT (Zalgen Labs, LCC, Germantown, MD USA 20876 and Aurora, CO, 80013, Germantown, USA)	Plasma (EDTA)	Pos	Pos
PP002010157	Federal Medical Center, Owo / Nigeria	ReLASVTM Pan Lassa Antigen RDT (Zalgen Labs, LCC, Germantown, MD USA 20876 and Aurora, CO, 80013, Germantown, USA)	Plasma (EDTA)	Pos	Pos
PP002010158	Federal Medical Center, Owo / Nigeria	ReLASVTM Pan Lassa Antigen RDT (Zalgen Labs, LCC, Germantown, MD USA 20876 and Aurora, CO, 80013, Germantown, USA)	Plasma (EDTA)	Pos	Pos
PP002010159	Federal Medical Center, Owo / Nigeria	ReLASVTM Pan Lassa Antigen RDT (Zalgen Labs, LCC, Germantown, MD USA 20876 and Aurora, CO, 80013, Germantown, USA)	Plasma (EDTA)	Pos	Pos
PP002010160	Federal Medical Center, Owo / Nigeria	ReLASVTM Pan Lassa Antigen RDT (Zalgen Labs, LCC, Germantown, MD USA 20876 and Aurora, CO, 80013, Germantown, USA)	Plasma (EDTA)	Neg	Neg
PP002010161	Federal Medical Center, Owo / Nigeria	ReLASVTM Pan Lassa Antigen RDT (Zalgen Labs, LCC, Germantown, MD USA 20876 and Aurora, CO, 80013, Germantown, USA)	Plasma (EDTA)	Neg	Neg
PP002010163	Federal Medical Center, Owo / Nigeria	ReLASVTM Pan Lassa Antigen RDT (Zalgen Labs, LCC, Germantown, MD USA 20876 and Aurora, CO, 80013, Germantown, USA)	Plasma (EDTA)	Neg	Neg
PP002010164	Federal Medical Center, Owo / Nigeria	ReLASVTM Pan Lassa Antigen RDT (Zalgen Labs, LCC, Germantown, MD USA 20876 and Aurora, CO, 80013, Germantown, USA)	Plasma (EDTA)	Neg	Neg
PP002010165	Federal Medical Center, Owo / Nigeria	ReLASVTM Pan Lassa Antigen RDT (Zalgen Labs, LCC, Germantown, MD USA 20876 and Aurora, CO, 80013, Germantown, USA)	Plasma (EDTA)	Pos	Pos
PP002010167	Federal Medical Center, Owo / Nigeria	ReLASVTM Pan Lassa Antigen RDT (Zalgen Labs, LCC, Germantown, MD USA 20876 and Aurora, CO, 80013, Germantown, USA)	Plasma (EDTA)	Neg	Neg
PP002010168	Federal Medical Center, Owo / Nigeria	ReLASVTM Pan Lassa Antigen RDT (Zalgen Labs, LCC, Germantown, MD USA 20876 and Aurora, CO, 80013, Germantown, USA)	Plasma (EDTA)	Pos	Pos
PP002010169	Federal Medical Center, Owo / Nigeria	ReLASVTM Pan Lassa Antigen RDT (Zalgen Labs, LCC, Germantown, MD USA 20876 and Aurora, CO, 80013, Germantown, USA)	Plasma (EDTA)	Neg	Neg
PP002010171	Federal Medical Center, Owo / Nigeria	ReLASVTM Pan Lassa Antigen RDT (Zalgen Labs, LCC, Germantown, MD USA 20876 and Aurora, CO, 80013, Germantown, USA)	Plasma (EDTA)	Pos	Pos
PP002010172	Federal Medical Center, Owo / Nigeria	ReLASVTM Pan Lassa Antigen RDT (Zalgen Labs, LCC, Germantown, MD USA 20876 and Aurora, CO, 80013, Germantown, USA)	Plasma (EDTA)	Neg	Neg
PP002010173	Federal Medical Center, Owo / Nigeria	ReLASVTM Pan Lassa Antigen RDT (Zalgen Labs, LCC, Germantown, MD USA 20876 and Aurora, CO, 80013, Germantown, USA)	Plasma (EDTA)	Neg	Neg
PP002010175	Federal Medical Center, Owo / Nigeria	ReLASVTM Pan Lassa Antigen RDT (Zalgen Labs, LCC, Germantown, MD USA 20876 and Aurora, CO, 80013, Germantown, USA)	Plasma (EDTA)	Pos	Pos
PP002010176	Federal Medical Center, Owo / Nigeria	ReLASVTM Pan Lassa Antigen RDT (Zalgen Labs, LCC, Germantown, MD USA 20876 and Aurora, CO, 80013, Germantown, USA)	Plasma (EDTA)	Pos	Pos
PP002010179	Federal Medical Center, Owo / Nigeria	ReLASVTM Pan Lassa Antigen RDT (Zalgen Labs, LCC, Germantown, MD USA 20876 and Aurora, CO, 80013, Germantown, USA)	Plasma (EDTA)	Neg	Neg
PP002010180	Federal Medical Center, Owo / Nigeria	ReLASVTM Pan Lassa Antigen RDT (Zalgen Labs, LCC, Germantown, MD USA 20876 and Aurora, CO, 80013, Germantown, USA)	Plasma (EDTA)	Pos	Pos
PP002010181	Federal Medical Center, Owo / Nigeria	ReLASVTM Pan Lassa Antigen RDT (Zalgen Labs, LCC, Germantown, MD USA 20876 and Aurora, CO, 80013, Germantown, USA)	Plasma (EDTA)	Pos	Pos
PP002010182	Federal Medical Center, Owo / Nigeria	ReLASVTM Pan Lassa Antigen RDT (Zalgen Labs, LCC, Germantown, MD USA 20876 and Aurora, CO, 80013, Germantown, USA)	Plasma (EDTA)	Pos	Pos
PP002010186	Federal Medical Center, Owo / Nigeria	ReLASVTM Pan Lassa Antigen RDT (Zalgen Labs, LCC, Germantown, MD USA 20876 and Aurora, CO, 80013, Germantown, USA)	Plasma (EDTA)	Pos	Pos
PP002010187	Federal Medical Center, Owo / Nigeria	ReLASVTM Pan Lassa Antigen RDT (Zalgen Labs, LCC, Germantown, MD USA 20876 and Aurora, CO, 80013, Germantown, USA)	Plasma (EDTA)	Neg	Neg
PP002010188	Federal Medical Center, Owo / Nigeria	ReLASVTM Pan Lassa Antigen RDT (Zalgen Labs, LCC, Germantown, MD USA 20876 and Aurora, CO, 80013, Germantown, USA)	Plasma (EDTA)	Pos	Pos
PP002010189	Federal Medical Center, Owo / Nigeria	ReLASVTM Pan Lassa Antigen RDT (Zalgen Labs, LCC, Germantown, MD USA 20876 and Aurora, CO, 80013, Germantown, USA)	Plasma (EDTA)	Pos	Pos
PP002010190	Federal Medical Center, Owo / Nigeria	ReLASVTM Pan Lassa Antigen RDT (Zalgen Labs, LCC, Germantown, MD USA 20876 and Aurora, CO, 80013, Germantown, USA)	Plasma (EDTA)	Pos	Pos
PP002010191	Federal Medical Center, Owo / Nigeria	ReLASVTM Pan Lassa Antigen RDT (Zalgen Labs, LCC, Germantown, MD USA 20876 and Aurora, CO, 80013, Germantown, USA)	Plasma (EDTA)	Pos	Pos
PP002010192	Federal Medical Center, Owo / Nigeria	ReLASVTM Pan Lassa Antigen RDT (Zalgen Labs, LCC, Germantown, MD USA 20876 and Aurora, CO, 80013, Germantown, USA)	Plasma (EDTA)	Neg	Neg
PP002010193	Federal Medical Center, Owo / Nigeria	ReLASVTM Pan Lassa Antigen RDT (Zalgen Labs, LCC, Germantown, MD USA 20876 and Aurora, CO, 80013, Germantown, USA)	Plasma (EDTA)	Pos	Pos
PP002010195	Federal Medical Center, Owo / Nigeria	ReLASVTM Pan Lassa Antigen RDT (Zalgen Labs, LCC, Germantown, MD USA 20876 and Aurora, CO, 80013, Germantown, USA)	Plasma (EDTA)	Pos	Pos
PP002010196	Federal Medical Center, Owo / Nigeria	ReLASVTM Pan Lassa Antigen RDT (Zalgen Labs, LCC, Germantown, MD USA 20876 and Aurora, CO, 80013, Germantown, USA)	Plasma (EDTA)	Pos	Pos
PP002010197	Federal Medical Center, Owo / Nigeria	ReLASVTM Pan Lassa Antigen RDT (Zalgen Labs, LCC, Germantown, MD USA 20876 and Aurora, CO, 80013, Germantown, USA)	Plasma (EDTA)	Neg	Neg
PP002010198	Federal Medical Center, Owo / Nigeria	ReLASVTM Pan Lassa Antigen RDT (Zalgen Labs, LCC, Germantown, MD USA 20876 and Aurora, CO, 80013, Germantown, USA)	Plasma (EDTA)	Neg	Neg
PP002010199	Federal Medical Center, Owo / Nigeria	ReLASVTM Pan Lassa Antigen RDT (Zalgen Labs, LCC, Germantown, MD USA 20876 and Aurora, CO, 80013, Germantown, USA)	Plasma (EDTA)	Neg	Neg
PP002010200	Federal Medical Center, Owo / Nigeria	ReLASVTM Pan Lassa Antigen RDT (Zalgen Labs, LCC, Germantown, MD USA 20876 and Aurora, CO, 80013, Germantown, USA)	Plasma (EDTA)	Pos	Pos
PP002010201	Federal Medical Center, Owo / Nigeria	ReLASVTM Pan Lassa Antigen RDT (Zalgen Labs, LCC, Germantown, MD USA 20876 and Aurora, CO, 80013, Germantown, USA)	Plasma (EDTA)	Pos	Pos
PP002010202	Federal Medical Center, Owo / Nigeria	ReLASVTM Pan Lassa Antigen RDT (Zalgen Labs, LCC, Germantown, MD USA 20876 and Aurora, CO, 80013, Germantown, USA)	Plasma (EDTA)	Pos	Pos
PP002010203	Federal Medical Center, Owo / Nigeria	ReLASVTM Pan Lassa Antigen RDT (Zalgen Labs, LCC, Germantown, MD USA 20876 and Aurora, CO, 80013, Germantown, USA)	Plasma (EDTA)	Pos	Pos

## Sheet: Results Form -Whole Blood
Participant ID	SITE	TEST_NAME	RDT_SAMP	TEST_RES_R1	TEST_RES_R2
PP002010001	Federal Medical Center, Owo / Nigeria	ReLASVTM Pan Lassa Antigen RDT (Zalgen Labs, LCC, Germantown, MD USA 20876 and Aurora, CO, 80013, Germantown, USA)	Whole blood (EDTA)	Pos	Pos
PP002010002	Federal Medical Center, Owo / Nigeria	ReLASVTM Pan Lassa Antigen RDT (Zalgen Labs, LCC, Germantown, MD USA 20876 and Aurora, CO, 80013, Germantown, USA)	Whole blood (EDTA)	Pos	Pos
PP002010003	Federal Medical Center, Owo / Nigeria	ReLASVTM Pan Lassa Antigen RDT (Zalgen Labs, LCC, Germantown, MD USA 20876 and Aurora, CO, 80013, Germantown, USA)	Whole blood (EDTA)	Neg	Neg
PP002010004	Federal Medical Center, Owo / Nigeria	ReLASVTM Pan Lassa Antigen RDT (Zalgen Labs, LCC, Germantown, MD USA 20876 and Aurora, CO, 80013, Germantown, USA)	Whole blood (EDTA)	Neg	Neg
PP002010005	Federal Medical Center, Owo / Nigeria	ReLASVTM Pan Lassa Antigen RDT (Zalgen Labs, LCC, Germantown, MD USA 20876 and Aurora, CO, 80013, Germantown, USA)	Whole blood (EDTA)	Neg	Neg
PP002010006	Federal Medical Center, Owo / Nigeria	ReLASVTM Pan Lassa Antigen RDT (Zalgen Labs, LCC, Germantown, MD USA 20876 and Aurora, CO, 80013, Germantown, USA)	Whole blood (EDTA)	Neg	Neg
PP002010007	Federal Medical Center, Owo / Nigeria	ReLASVTM Pan Lassa Antigen RDT (Zalgen Labs, LCC, Germantown, MD USA 20876 and Aurora, CO, 80013, Germantown, USA)	Whole blood (EDTA)	Neg	Neg
PP002010008	Federal Medical Center, Owo / Nigeria	ReLASVTM Pan Lassa Antigen RDT (Zalgen Labs, LCC, Germantown, MD USA 20876 and Aurora, CO, 80013, Germantown, USA)	Whole blood (EDTA)	Neg	Neg
PP002010009	Federal Medical Center, Owo / Nigeria	ReLASVTM Pan Lassa Antigen RDT (Zalgen Labs, LCC, Germantown, MD USA 20876 and Aurora, CO, 80013, Germantown, USA)	Whole blood (EDTA)	Pos	Pos
PP002010011	Federal Medical Center, Owo / Nigeria	ReLASVTM Pan Lassa Antigen RDT (Zalgen Labs, LCC, Germantown, MD USA 20876 and Aurora, CO, 80013, Germantown, USA)	Whole blood (EDTA)	Neg	Neg
PP002010013	Federal Medical Center, Owo / Nigeria	ReLASVTM Pan Lassa Antigen RDT (Zalgen Labs, LCC, Germantown, MD USA 20876 and Aurora, CO, 80013, Germantown, USA)	Whole blood (EDTA)	Neg	Neg
PP002010014	Federal Medical Center, Owo / Nigeria	ReLASVTM Pan Lassa Antigen RDT (Zalgen Labs, LCC, Germantown, MD USA 20876 and Aurora, CO, 80013, Germantown, USA)	Whole blood (EDTA)	Pos	Pos
PP002010016	Federal Medical Center, Owo / Nigeria	ReLASVTM Pan Lassa Antigen RDT (Zalgen Labs, LCC, Germantown, MD USA 20876 and Aurora, CO, 80013, Germantown, USA)	Whole blood (EDTA)	Neg	Neg
PP002010018	Federal Medical Center, Owo / Nigeria	ReLASVTM Pan Lassa Antigen RDT (Zalgen Labs, LCC, Germantown, MD USA 20876 and Aurora, CO, 80013, Germantown, USA)	Whole blood (EDTA)	Neg	Neg
PP002010019	Federal Medical Center, Owo / Nigeria	ReLASVTM Pan Lassa Antigen RDT (Zalgen Labs, LCC, Germantown, MD USA 20876 and Aurora, CO, 80013, Germantown, USA)	Whole blood (EDTA)	Neg	Neg
PP002010020	Federal Medical Center, Owo / Nigeria	ReLASVTM Pan Lassa Antigen RDT (Zalgen Labs, LCC, Germantown, MD USA 20876 and Aurora, CO, 80013, Germantown, USA)	Whole blood (EDTA)	Pos	Pos
PP002010021	Federal Medical Center, Owo / Nigeria	ReLASVTM Pan Lassa Antigen RDT (Zalgen Labs, LCC, Germantown, MD USA 20876 and Aurora, CO, 80013, Germantown, USA)	Whole blood (EDTA)	Pos	Pos
PP002010022	Federal Medical Center, Owo / Nigeria	ReLASVTM Pan Lassa Antigen RDT (Zalgen Labs, LCC, Germantown, MD USA 20876 and Aurora, CO, 80013, Germantown, USA)	Whole blood (EDTA)	Neg	Neg
PP002010023	Federal Medical Center, Owo / Nigeria	ReLASVTM Pan Lassa Antigen RDT (Zalgen Labs, LCC, Germantown, MD USA 20876 and Aurora, CO, 80013, Germantown, USA)	Whole blood (EDTA)	Neg	Neg
PP002010024	Federal Medical Center, Owo / Nigeria	ReLASVTM Pan Lassa Antigen RDT (Zalgen Labs, LCC, Germantown, MD USA 20876 and Aurora, CO, 80013, Germantown, USA)	Whole blood (EDTA)	Neg	Neg
PP002010025	Federal Medical Center, Owo / Nigeria	ReLASVTM Pan Lassa Antigen RDT (Zalgen Labs, LCC, Germantown, MD USA 20876 and Aurora, CO, 80013, Germantown, USA)	Whole blood (EDTA)	Neg	Neg
PP002010026	Federal Medical Center, Owo / Nigeria	ReLASVTM Pan Lassa Antigen RDT (Zalgen Labs, LCC, Germantown, MD USA 20876 and Aurora, CO, 80013, Germantown, USA)	Whole blood (EDTA)	Neg	Neg
PP002010027	Federal Medical Center, Owo / Nigeria	ReLASVTM Pan Lassa Antigen RDT (Zalgen Labs, LCC, Germantown, MD USA 20876 and Aurora, CO, 80013, Germantown, USA)	Whole blood (EDTA)	Pos	Pos
PP002010028	Federal Medical Center, Owo / Nigeria	ReLASVTM Pan Lassa Antigen RDT (Zalgen Labs, LCC, Germantown, MD USA 20876 and Aurora, CO, 80013, Germantown, USA)	Whole blood (EDTA)	Neg	Neg
PP002010029	Federal Medical Center, Owo / Nigeria	ReLASVTM Pan Lassa Antigen RDT (Zalgen Labs, LCC, Germantown, MD USA 20876 and Aurora, CO, 80013, Germantown, USA)	Whole blood (EDTA)	Neg	Neg
PP002010031	Federal Medical Center, Owo / Nigeria	ReLASVTM Pan Lassa Antigen RDT (Zalgen Labs, LCC, Germantown, MD USA 20876 and Aurora, CO, 80013, Germantown, USA)	Whole blood (EDTA)	Pos	Pos
PP002010032	Federal Medical Center, Owo / Nigeria	ReLASVTM Pan Lassa Antigen RDT (Zalgen Labs, LCC, Germantown, MD USA 20876 and Aurora, CO, 80013, Germantown, USA)	Whole blood (EDTA)	Neg	Neg
PP002010034	Federal Medical Center, Owo / Nigeria	ReLASVTM Pan Lassa Antigen RDT (Zalgen Labs, LCC, Germantown, MD USA 20876 and Aurora, CO, 80013, Germantown, USA)	Whole blood (EDTA)	Pos	Pos
PP002010035	Federal Medical Center, Owo / Nigeria	ReLASVTM Pan Lassa Antigen RDT (Zalgen Labs, LCC, Germantown, MD USA 20876 and Aurora, CO, 80013, Germantown, USA)	Whole blood (EDTA)	Pos	Pos
PP002010036	Federal Medical Center, Owo / Nigeria	ReLASVTM Pan Lassa Antigen RDT (Zalgen Labs, LCC, Germantown, MD USA 20876 and Aurora, CO, 80013, Germantown, USA)	Whole blood (EDTA)	Pos	Pos
PP002010037	Federal Medical Center, Owo / Nigeria	ReLASVTM Pan Lassa Antigen RDT (Zalgen Labs, LCC, Germantown, MD USA 20876 and Aurora, CO, 80013, Germantown, USA)	Whole blood (EDTA)	Pos	Pos
PP002010038	Federal Medical Center, Owo / Nigeria	ReLASVTM Pan Lassa Antigen RDT (Zalgen Labs, LCC, Germantown, MD USA 20876 and Aurora, CO, 80013, Germantown, USA)	Whole blood (EDTA)	Pos	Pos
PP002010039	Federal Medical Center, Owo / Nigeria	ReLASVTM Pan Lassa Antigen RDT (Zalgen Labs, LCC, Germantown, MD USA 20876 and Aurora, CO, 80013, Germantown, USA)	Whole blood (EDTA)	Neg	Neg
PP002010041	Federal Medical Center, Owo / Nigeria	ReLASVTM Pan Lassa Antigen RDT (Zalgen Labs, LCC, Germantown, MD USA 20876 and Aurora, CO, 80013, Germantown, USA)	Whole blood (EDTA)	Neg	Neg
PP002010042	Federal Medical Center, Owo / Nigeria	ReLASVTM Pan Lassa Antigen RDT (Zalgen Labs, LCC, Germantown, MD USA 20876 and Aurora, CO, 80013, Germantown, USA)	Whole blood (EDTA)	Neg	Neg
PP002010043	Federal Medical Center, Owo / Nigeria	ReLASVTM Pan Lassa Antigen RDT (Zalgen Labs, LCC, Germantown, MD USA 20876 and Aurora, CO, 80013, Germantown, USA)	Whole blood (EDTA)	Neg	Neg
PP002010044	Federal Medical Center, Owo / Nigeria	ReLASVTM Pan Lassa Antigen RDT (Zalgen Labs, LCC, Germantown, MD USA 20876 and Aurora, CO, 80013, Germantown, USA)	Whole blood (EDTA)	Pos	Pos
PP002010045	Federal Medical Center, Owo / Nigeria	ReLASVTM Pan Lassa Antigen RDT (Zalgen Labs, LCC, Germantown, MD USA 20876 and Aurora, CO, 80013, Germantown, USA)	Whole blood (EDTA)	Neg	Neg
PP002010047	Federal Medical Center, Owo / Nigeria	ReLASVTM Pan Lassa Antigen RDT (Zalgen Labs, LCC, Germantown, MD USA 20876 and Aurora, CO, 80013, Germantown, USA)	Whole blood (EDTA)	Neg	Neg
PP002010049	Federal Medical Center, Owo / Nigeria	ReLASVTM Pan Lassa Antigen RDT (Zalgen Labs, LCC, Germantown, MD USA 20876 and Aurora, CO, 80013, Germantown, USA)	Whole blood (EDTA)	Pos	Pos
PP002010050	Federal Medical Center, Owo / Nigeria	ReLASVTM Pan Lassa Antigen RDT (Zalgen Labs, LCC, Germantown, MD USA 20876 and Aurora, CO, 80013, Germantown, USA)	Whole blood (EDTA)	Pos	Pos
PP002010051	Federal Medical Center, Owo / Nigeria	ReLASVTM Pan Lassa Antigen RDT (Zalgen Labs, LCC, Germantown, MD USA 20876 and Aurora, CO, 80013, Germantown, USA)	Whole blood (EDTA)	Neg	Neg
PP002010053	Federal Medical Center, Owo / Nigeria	ReLASVTM Pan Lassa Antigen RDT (Zalgen Labs, LCC, Germantown, MD USA 20876 and Aurora, CO, 80013, Germantown, USA)	Whole blood (EDTA)	Neg	Neg
PP002010054	Federal Medical Center, Owo / Nigeria	ReLASVTM Pan Lassa Antigen RDT (Zalgen Labs, LCC, Germantown, MD USA 20876 and Aurora, CO, 80013, Germantown, USA)	Whole blood (EDTA)	Neg	Neg
PP002010056	Federal Medical Center, Owo / Nigeria	ReLASVTM Pan Lassa Antigen RDT (Zalgen Labs, LCC, Germantown, MD USA 20876 and Aurora, CO, 80013, Germantown, USA)	Whole blood (EDTA)	Neg	Neg
PP002010057	Federal Medical Center, Owo / Nigeria	ReLASVTM Pan Lassa Antigen RDT (Zalgen Labs, LCC, Germantown, MD USA 20876 and Aurora, CO, 80013, Germantown, USA)	Whole blood (EDTA)	Pos	Pos
PP002010058	Federal Medical Center, Owo / Nigeria	ReLASVTM Pan Lassa Antigen RDT (Zalgen Labs, LCC, Germantown, MD USA 20876 and Aurora, CO, 80013, Germantown, USA)	Whole blood (EDTA)	Pos	Pos
PP002010059	Federal Medical Center, Owo / Nigeria	ReLASVTM Pan Lassa Antigen RDT (Zalgen Labs, LCC, Germantown, MD USA 20876 and Aurora, CO, 80013, Germantown, USA)	Whole blood (EDTA)	Pos	Pos
PP002010060	Federal Medical Center, Owo / Nigeria	ReLASVTM Pan Lassa Antigen RDT (Zalgen Labs, LCC, Germantown, MD USA 20876 and Aurora, CO, 80013, Germantown, USA)	Whole blood (EDTA)	Neg	Neg
PP002010061	Federal Medical Center, Owo / Nigeria	ReLASVTM Pan Lassa Antigen RDT (Zalgen Labs, LCC, Germantown, MD USA 20876 and Aurora, CO, 80013, Germantown, USA)	Whole blood (EDTA)	Pos	Pos
PP002010062	Federal Medical Center, Owo / Nigeria	ReLASVTM Pan Lassa Antigen RDT (Zalgen Labs, LCC, Germantown, MD USA 20876 and Aurora, CO, 80013, Germantown, USA)	Whole blood (EDTA)	Neg	Neg
PP002010064	Federal Medical Center, Owo / Nigeria	ReLASVTM Pan Lassa Antigen RDT (Zalgen Labs, LCC, Germantown, MD USA 20876 and Aurora, CO, 80013, Germantown, USA)	Whole blood (EDTA)	Neg	Neg
PP002010065	Federal Medical Center, Owo / Nigeria	ReLASVTM Pan Lassa Antigen RDT (Zalgen Labs, LCC, Germantown, MD USA 20876 and Aurora, CO, 80013, Germantown, USA)	Whole blood (EDTA)	Neg	Neg
PP002010066	Federal Medical Center, Owo / Nigeria	ReLASVTM Pan Lassa Antigen RDT (Zalgen Labs, LCC, Germantown, MD USA 20876 and Aurora, CO, 80013, Germantown, USA)	Whole blood (EDTA)	Neg	Neg
PP002010067	Federal Medical Center, Owo / Nigeria	ReLASVTM Pan Lassa Antigen RDT (Zalgen Labs, LCC, Germantown, MD USA 20876 and Aurora, CO, 80013, Germantown, USA)	Whole blood (EDTA)	Neg	Neg
PP002010068	Federal Medical Center, Owo / Nigeria	ReLASVTM Pan Lassa Antigen RDT (Zalgen Labs, LCC, Germantown, MD USA 20876 and Aurora, CO, 80013, Germantown, USA)	Whole blood (EDTA)	Neg	Neg
PP002010069	Federal Medical Center, Owo / Nigeria	ReLASVTM Pan Lassa Antigen RDT (Zalgen Labs, LCC, Germantown, MD USA 20876 and Aurora, CO, 80013, Germantown, USA)	Whole blood (EDTA)	Neg	Neg
PP002010070	Federal Medical Center, Owo / Nigeria	ReLASVTM Pan Lassa Antigen RDT (Zalgen Labs, LCC, Germantown, MD USA 20876 and Aurora, CO, 80013, Germantown, USA)	Whole blood (EDTA)	Pos	Pos
PP002010071	Federal Medical Center, Owo / Nigeria	ReLASVTM Pan Lassa Antigen RDT (Zalgen Labs, LCC, Germantown, MD USA 20876 and Aurora, CO, 80013, Germantown, USA)	Whole blood (EDTA)	Neg	Neg
PP002010072	Federal Medical Center, Owo / Nigeria	ReLASVTM Pan Lassa Antigen RDT (Zalgen Labs, LCC, Germantown, MD USA 20876 and Aurora, CO, 80013, Germantown, USA)	Whole blood (EDTA)	Neg	Neg
PP002010073	Federal Medical Center, Owo / Nigeria	ReLASVTM Pan Lassa Antigen RDT (Zalgen Labs, LCC, Germantown, MD USA 20876 and Aurora, CO, 80013, Germantown, USA)	Whole blood (EDTA)	Pos	Pos
PP002010074	Federal Medical Center, Owo / Nigeria	ReLASVTM Pan Lassa Antigen RDT (Zalgen Labs, LCC, Germantown, MD USA 20876 and Aurora, CO, 80013, Germantown, USA)	Whole blood (EDTA)	Neg	Neg
PP002010075	Federal Medical Center, Owo / Nigeria	ReLASVTM Pan Lassa Antigen RDT (Zalgen Labs, LCC, Germantown, MD USA 20876 and Aurora, CO, 80013, Germantown, USA)	Whole blood (EDTA)	Neg	Neg
PP002010076	Federal Medical Center, Owo / Nigeria	ReLASVTM Pan Lassa Antigen RDT (Zalgen Labs, LCC, Germantown, MD USA 20876 and Aurora, CO, 80013, Germantown, USA)	Whole blood (EDTA)	Pos	Pos
PP002010077	Federal Medical Center, Owo / Nigeria	ReLASVTM Pan Lassa Antigen RDT (Zalgen Labs, LCC, Germantown, MD USA 20876 and Aurora, CO, 80013, Germantown, USA)	Whole blood (EDTA)	Neg	Neg
PP002010078	Federal Medical Center, Owo / Nigeria	ReLASVTM Pan Lassa Antigen RDT (Zalgen Labs, LCC, Germantown, MD USA 20876 and Aurora, CO, 80013, Germantown, USA)	Whole blood (EDTA)	Neg	Neg
PP002010079	Federal Medical Center, Owo / Nigeria	ReLASVTM Pan Lassa Antigen RDT (Zalgen Labs, LCC, Germantown, MD USA 20876 and Aurora, CO, 80013, Germantown, USA)	Whole blood (EDTA)	Pos	Pos
PP002010080	Federal Medical Center, Owo / Nigeria	ReLASVTM Pan Lassa Antigen RDT (Zalgen Labs, LCC, Germantown, MD USA 20876 and Aurora, CO, 80013, Germantown, USA)	Whole blood (EDTA)	Pos	Pos
PP002010081	Federal Medical Center, Owo / Nigeria	ReLASVTM Pan Lassa Antigen RDT (Zalgen Labs, LCC, Germantown, MD USA 20876 and Aurora, CO, 80013, Germantown, USA)	Whole blood (EDTA)	Neg	Neg
PP002010082	Federal Medical Center, Owo / Nigeria	ReLASVTM Pan Lassa Antigen RDT (Zalgen Labs, LCC, Germantown, MD USA 20876 and Aurora, CO, 80013, Germantown, USA)	Whole blood (EDTA)	Neg	Neg
PP002010083	Federal Medical Center, Owo / Nigeria	ReLASVTM Pan Lassa Antigen RDT (Zalgen Labs, LCC, Germantown, MD USA 20876 and Aurora, CO, 80013, Germantown, USA)	Whole blood (EDTA)	Pos	Pos
PP002010084	Federal Medical Center, Owo / Nigeria	ReLASVTM Pan Lassa Antigen RDT (Zalgen Labs, LCC, Germantown, MD USA 20876 and Aurora, CO, 80013, Germantown, USA)	Whole blood (EDTA)	Neg	Neg
PP002010085	Federal Medical Center, Owo / Nigeria	ReLASVTM Pan Lassa Antigen RDT (Zalgen Labs, LCC, Germantown, MD USA 20876 and Aurora, CO, 80013, Germantown, USA)	Whole blood (EDTA)	Pos	Pos
PP002010086	Federal Medical Center, Owo / Nigeria	ReLASVTM Pan Lassa Antigen RDT (Zalgen Labs, LCC, Germantown, MD USA 20876 and Aurora, CO, 80013, Germantown, USA)	Whole blood (EDTA)	Neg	Neg
PP002010087	Federal Medical Center, Owo / Nigeria	ReLASVTM Pan Lassa Antigen RDT (Zalgen Labs, LCC, Germantown, MD USA 20876 and Aurora, CO, 80013, Germantown, USA)	Whole blood (EDTA)	Neg	Neg
PP002010088	Federal Medical Center, Owo / Nigeria	ReLASVTM Pan Lassa Antigen RDT (Zalgen Labs, LCC, Germantown, MD USA 20876 and Aurora, CO, 80013, Germantown, USA)	Whole blood (EDTA)	Neg	Neg
PP002010089	Federal Medical Center, Owo / Nigeria	ReLASVTM Pan Lassa Antigen RDT (Zalgen Labs, LCC, Germantown, MD USA 20876 and Aurora, CO, 80013, Germantown, USA)	Whole blood (EDTA)	Neg	Neg
PP002010090	Federal Medical Center, Owo / Nigeria	ReLASVTM Pan Lassa Antigen RDT (Zalgen Labs, LCC, Germantown, MD USA 20876 and Aurora, CO, 80013, Germantown, USA)	Whole blood (EDTA)	Neg	Neg
PP002010091	Federal Medical Center, Owo / Nigeria	ReLASVTM Pan Lassa Antigen RDT (Zalgen Labs, LCC, Germantown, MD USA 20876 and Aurora, CO, 80013, Germantown, USA)	Whole blood (EDTA)	Neg	Neg
PP002010092	Federal Medical Center, Owo / Nigeria	ReLASVTM Pan Lassa Antigen RDT (Zalgen Labs, LCC, Germantown, MD USA 20876 and Aurora, CO, 80013, Germantown, USA)	Whole blood (EDTA)	Neg	Neg
PP002010093	Federal Medical Center, Owo / Nigeria	ReLASVTM Pan Lassa Antigen RDT (Zalgen Labs, LCC, Germantown, MD USA 20876 and Aurora, CO, 80013, Germantown, USA)	Whole blood (EDTA)	Neg	Neg
PP002010095	Federal Medical Center, Owo / Nigeria	ReLASVTM Pan Lassa Antigen RDT (Zalgen Labs, LCC, Germantown, MD USA 20876 and Aurora, CO, 80013, Germantown, USA)	Whole blood (EDTA)	Pos	Pos
PP002010096	Federal Medical Center, Owo / Nigeria	ReLASVTM Pan Lassa Antigen RDT (Zalgen Labs, LCC, Germantown, MD USA 20876 and Aurora, CO, 80013, Germantown, USA)	Whole blood (EDTA)	Neg	Neg
PP002010097	Federal Medical Center, Owo / Nigeria	ReLASVTM Pan Lassa Antigen RDT (Zalgen Labs, LCC, Germantown, MD USA 20876 and Aurora, CO, 80013, Germantown, USA)	Whole blood (EDTA)	Pos	Pos
PP002010098	Federal Medical Center, Owo / Nigeria	ReLASVTM Pan Lassa Antigen RDT (Zalgen Labs, LCC, Germantown, MD USA 20876 and Aurora, CO, 80013, Germantown, USA)	Whole blood (EDTA)	Pos	Pos
PP002010099	Federal Medical Center, Owo / Nigeria	ReLASVTM Pan Lassa Antigen RDT (Zalgen Labs, LCC, Germantown, MD USA 20876 and Aurora, CO, 80013, Germantown, USA)	Whole blood (EDTA)	Neg	Neg
PP002010101	Federal Medical Center, Owo / Nigeria	ReLASVTM Pan Lassa Antigen RDT (Zalgen Labs, LCC, Germantown, MD USA 20876 and Aurora, CO, 80013, Germantown, USA)	Whole blood (EDTA)	Neg	Neg
PP002010102	Federal Medical Center, Owo / Nigeria	ReLASVTM Pan Lassa Antigen RDT (Zalgen Labs, LCC, Germantown, MD USA 20876 and Aurora, CO, 80013, Germantown, USA)	Whole blood (EDTA)	Neg	Neg
PP002010103	Federal Medical Center, Owo / Nigeria	ReLASVTM Pan Lassa Antigen RDT (Zalgen Labs, LCC, Germantown, MD USA 20876 and Aurora, CO, 80013, Germantown, USA)	Whole blood (EDTA)	Neg	Neg
PP002010104	Federal Medical Center, Owo / Nigeria	ReLASVTM Pan Lassa Antigen RDT (Zalgen Labs, LCC, Germantown, MD USA 20876 and Aurora, CO, 80013, Germantown, USA)	Whole blood (EDTA)	Pos	Pos
PP002010105	Federal Medical Center, Owo / Nigeria	ReLASVTM Pan Lassa Antigen RDT (Zalgen Labs, LCC, Germantown, MD USA 20876 and Aurora, CO, 80013, Germantown, USA)	Whole blood (EDTA)	Pos	Pos
PP002010106	Federal Medical Center, Owo / Nigeria	ReLASVTM Pan Lassa Antigen RDT (Zalgen Labs, LCC, Germantown, MD USA 20876 and Aurora, CO, 80013, Germantown, USA)	Whole blood (EDTA)	Neg	Neg
PP002010107	Federal Medical Center, Owo / Nigeria	ReLASVTM Pan Lassa Antigen RDT (Zalgen Labs, LCC, Germantown, MD USA 20876 and Aurora, CO, 80013, Germantown, USA)	Whole blood (EDTA)	Pos	Pos
PP002010108	Federal Medical Center, Owo / Nigeria	ReLASVTM Pan Lassa Antigen RDT (Zalgen Labs, LCC, Germantown, MD USA 20876 and Aurora, CO, 80013, Germantown, USA)	Whole blood (EDTA)	Pos	Pos
PP002010109	Federal Medical Center, Owo / Nigeria	ReLASVTM Pan Lassa Antigen RDT (Zalgen Labs, LCC, Germantown, MD USA 20876 and Aurora, CO, 80013, Germantown, USA)	Whole blood (EDTA)	Neg	Neg
PP002010110	Federal Medical Center, Owo / Nigeria	ReLASVTM Pan Lassa Antigen RDT (Zalgen Labs, LCC, Germantown, MD USA 20876 and Aurora, CO, 80013, Germantown, USA)	Whole blood (EDTA)	Pos	Pos
PP002010111	Federal Medical Center, Owo / Nigeria	ReLASVTM Pan Lassa Antigen RDT (Zalgen Labs, LCC, Germantown, MD USA 20876 and Aurora, CO, 80013, Germantown, USA)	Whole blood (EDTA)	Pos	Pos
PP002010112	Federal Medical Center, Owo / Nigeria	ReLASVTM Pan Lassa Antigen RDT (Zalgen Labs, LCC, Germantown, MD USA 20876 and Aurora, CO, 80013, Germantown, USA)	Whole blood (EDTA)	Pos	Pos
PP002010113	Federal Medical Center, Owo / Nigeria	ReLASVTM Pan Lassa Antigen RDT (Zalgen Labs, LCC, Germantown, MD USA 20876 and Aurora, CO, 80013, Germantown, USA)	Whole blood (EDTA)	Neg	Neg
PP002010114	Federal Medical Center, Owo / Nigeria	ReLASVTM Pan Lassa Antigen RDT (Zalgen Labs, LCC, Germantown, MD USA 20876 and Aurora, CO, 80013, Germantown, USA)	Whole blood (EDTA)	Pos	Pos
PP002010115	Federal Medical Center, Owo / Nigeria	ReLASVTM Pan Lassa Antigen RDT (Zalgen Labs, LCC, Germantown, MD USA 20876 and Aurora, CO, 80013, Germantown, USA)	Whole blood (EDTA)	Neg	Neg
PP002010116	Federal Medical Center, Owo / Nigeria	ReLASVTM Pan Lassa Antigen RDT (Zalgen Labs, LCC, Germantown, MD USA 20876 and Aurora, CO, 80013, Germantown, USA)	Whole blood (EDTA)	Neg	Neg
PP002010117	Federal Medical Center, Owo / Nigeria	ReLASVTM Pan Lassa Antigen RDT (Zalgen Labs, LCC, Germantown, MD USA 20876 and Aurora, CO, 80013, Germantown, USA)	Whole blood (EDTA)	Pos	Pos
PP002010118	Federal Medical Center, Owo / Nigeria	ReLASVTM Pan Lassa Antigen RDT (Zalgen Labs, LCC, Germantown, MD USA 20876 and Aurora, CO, 80013, Germantown, USA)	Whole blood (EDTA)	Neg	Neg
PP002010119	Federal Medical Center, Owo / Nigeria	ReLASVTM Pan Lassa Antigen RDT (Zalgen Labs, LCC, Germantown, MD USA 20876 and Aurora, CO, 80013, Germantown, USA)	Whole blood (EDTA)	Pos	Pos
PP002010120	Federal Medical Center, Owo / Nigeria	ReLASVTM Pan Lassa Antigen RDT (Zalgen Labs, LCC, Germantown, MD USA 20876 and Aurora, CO, 80013, Germantown, USA)	Whole blood (EDTA)	Neg	Neg
PP002010121	Federal Medical Center, Owo / Nigeria	ReLASVTM Pan Lassa Antigen RDT (Zalgen Labs, LCC, Germantown, MD USA 20876 and Aurora, CO, 80013, Germantown, USA)	Whole blood (EDTA)	Neg	Neg
PP002010122	Federal Medical Center, Owo / Nigeria	ReLASVTM Pan Lassa Antigen RDT (Zalgen Labs, LCC, Germantown, MD USA 20876 and Aurora, CO, 80013, Germantown, USA)	Whole blood (EDTA)	Pos	Pos
PP002010123	Federal Medical Center, Owo / Nigeria	ReLASVTM Pan Lassa Antigen RDT (Zalgen Labs, LCC, Germantown, MD USA 20876 and Aurora, CO, 80013, Germantown, USA)	Whole blood (EDTA)	Neg	Neg
PP002010124	Federal Medical Center, Owo / Nigeria	ReLASVTM Pan Lassa Antigen RDT (Zalgen Labs, LCC, Germantown, MD USA 20876 and Aurora, CO, 80013, Germantown, USA)	Whole blood (EDTA)	Neg	Neg
PP002010125	Federal Medical Center, Owo / Nigeria	ReLASVTM Pan Lassa Antigen RDT (Zalgen Labs, LCC, Germantown, MD USA 20876 and Aurora, CO, 80013, Germantown, USA)	Whole blood (EDTA)	Pos	Pos
PP002010126	Federal Medical Center, Owo / Nigeria	ReLASVTM Pan Lassa Antigen RDT (Zalgen Labs, LCC, Germantown, MD USA 20876 and Aurora, CO, 80013, Germantown, USA)	Whole blood (EDTA)	Pos	Pos
PP002010127	Federal Medical Center, Owo / Nigeria	ReLASVTM Pan Lassa Antigen RDT (Zalgen Labs, LCC, Germantown, MD USA 20876 and Aurora, CO, 80013, Germantown, USA)	Whole blood (EDTA)	Neg	Neg
PP002010128	Federal Medical Center, Owo / Nigeria	ReLASVTM Pan Lassa Antigen RDT (Zalgen Labs, LCC, Germantown, MD USA 20876 and Aurora, CO, 80013, Germantown, USA)	Whole blood (EDTA)	Neg	Neg
PP002010129	Federal Medical Center, Owo / Nigeria	ReLASVTM Pan Lassa Antigen RDT (Zalgen Labs, LCC, Germantown, MD USA 20876 and Aurora, CO, 80013, Germantown, USA)	Whole blood (EDTA)	Neg	Neg
PP002010130	Federal Medical Center, Owo / Nigeria	ReLASVTM Pan Lassa Antigen RDT (Zalgen Labs, LCC, Germantown, MD USA 20876 and Aurora, CO, 80013, Germantown, USA)	Whole blood (EDTA)	Pos	Pos
PP002010131	Federal Medical Center, Owo / Nigeria	ReLASVTM Pan Lassa Antigen RDT (Zalgen Labs, LCC, Germantown, MD USA 20876 and Aurora, CO, 80013, Germantown, USA)	Whole blood (EDTA)	Pos	Pos
PP002010132	Federal Medical Center, Owo / Nigeria	ReLASVTM Pan Lassa Antigen RDT (Zalgen Labs, LCC, Germantown, MD USA 20876 and Aurora, CO, 80013, Germantown, USA)	Whole blood (EDTA)	Neg	Neg
PP002010133	Federal Medical Center, Owo / Nigeria	ReLASVTM Pan Lassa Antigen RDT (Zalgen Labs, LCC, Germantown, MD USA 20876 and Aurora, CO, 80013, Germantown, USA)	Whole blood (EDTA)	Neg	Neg
PP002010134	Federal Medical Center, Owo / Nigeria	ReLASVTM Pan Lassa Antigen RDT (Zalgen Labs, LCC, Germantown, MD USA 20876 and Aurora, CO, 80013, Germantown, USA)	Whole blood (EDTA)	Neg	Neg
PP002010135	Federal Medical Center, Owo / Nigeria	ReLASVTM Pan Lassa Antigen RDT (Zalgen Labs, LCC, Germantown, MD USA 20876 and Aurora, CO, 80013, Germantown, USA)	Whole blood (EDTA)	Neg	Neg
PP002010137	Federal Medical Center, Owo / Nigeria	ReLASVTM Pan Lassa Antigen RDT (Zalgen Labs, LCC, Germantown, MD USA 20876 and Aurora, CO, 80013, Germantown, USA)	Whole blood (EDTA)	Neg	Neg
PP002010138	Federal Medical Center, Owo / Nigeria	ReLASVTM Pan Lassa Antigen RDT (Zalgen Labs, LCC, Germantown, MD USA 20876 and Aurora, CO, 80013, Germantown, USA)	Whole blood (EDTA)	Neg	Neg
PP002010139	Federal Medical Center, Owo / Nigeria	ReLASVTM Pan Lassa Antigen RDT (Zalgen Labs, LCC, Germantown, MD USA 20876 and Aurora, CO, 80013, Germantown, USA)	Whole blood (EDTA)	Pos	Pos
PP002010143	Federal Medical Center, Owo / Nigeria	ReLASVTM Pan Lassa Antigen RDT (Zalgen Labs, LCC, Germantown, MD USA 20876 and Aurora, CO, 80013, Germantown, USA)	Whole blood (EDTA)	Neg	Neg
PP002010144	Federal Medical Center, Owo / Nigeria	ReLASVTM Pan Lassa Antigen RDT (Zalgen Labs, LCC, Germantown, MD USA 20876 and Aurora, CO, 80013, Germantown, USA)	Whole blood (EDTA)	Pos	Pos
PP002010146	Federal Medical Center, Owo / Nigeria	ReLASVTM Pan Lassa Antigen RDT (Zalgen Labs, LCC, Germantown, MD USA 20876 and Aurora, CO, 80013, Germantown, USA)	Whole blood (EDTA)	Neg	Neg
PP002010147	Federal Medical Center, Owo / Nigeria	ReLASVTM Pan Lassa Antigen RDT (Zalgen Labs, LCC, Germantown, MD USA 20876 and Aurora, CO, 80013, Germantown, USA)	Whole blood (EDTA)	Neg	Neg
PP002010148	Federal Medical Center, Owo / Nigeria	ReLASVTM Pan Lassa Antigen RDT (Zalgen Labs, LCC, Germantown, MD USA 20876 and Aurora, CO, 80013, Germantown, USA)	Whole blood (EDTA)	Neg	Neg
PP002010149	Federal Medical Center, Owo / Nigeria	ReLASVTM Pan Lassa Antigen RDT (Zalgen Labs, LCC, Germantown, MD USA 20876 and Aurora, CO, 80013, Germantown, USA)	Whole blood (EDTA)	Neg	Neg
PP002010150	Federal Medical Center, Owo / Nigeria	ReLASVTM Pan Lassa Antigen RDT (Zalgen Labs, LCC, Germantown, MD USA 20876 and Aurora, CO, 80013, Germantown, USA)	Whole blood (EDTA)	Neg	Neg
PP002010152	Federal Medical Center, Owo / Nigeria	ReLASVTM Pan Lassa Antigen RDT (Zalgen Labs, LCC, Germantown, MD USA 20876 and Aurora, CO, 80013, Germantown, USA)	Whole blood (EDTA)	Pos	Pos
PP002010154	Federal Medical Center, Owo / Nigeria	ReLASVTM Pan Lassa Antigen RDT (Zalgen Labs, LCC, Germantown, MD USA 20876 and Aurora, CO, 80013, Germantown, USA)	Whole blood (EDTA)	Neg	Neg
PP002010155	Federal Medical Center, Owo / Nigeria	ReLASVTM Pan Lassa Antigen RDT (Zalgen Labs, LCC, Germantown, MD USA 20876 and Aurora, CO, 80013, Germantown, USA)	Whole blood (EDTA)	Pos	Pos
PP002010156	Federal Medical Center, Owo / Nigeria	ReLASVTM Pan Lassa Antigen RDT (Zalgen Labs, LCC, Germantown, MD USA 20876 and Aurora, CO, 80013, Germantown, USA)	Whole blood (EDTA)	Pos	Pos
PP002010157	Federal Medical Center, Owo / Nigeria	ReLASVTM Pan Lassa Antigen RDT (Zalgen Labs, LCC, Germantown, MD USA 20876 and Aurora, CO, 80013, Germantown, USA)	Whole blood (EDTA)	Neg	Neg
PP002010158	Federal Medical Center, Owo / Nigeria	ReLASVTM Pan Lassa Antigen RDT (Zalgen Labs, LCC, Germantown, MD USA 20876 and Aurora, CO, 80013, Germantown, USA)	Whole blood (EDTA)	Pos	Pos
PP002010159	Federal Medical Center, Owo / Nigeria	ReLASVTM Pan Lassa Antigen RDT (Zalgen Labs, LCC, Germantown, MD USA 20876 and Aurora, CO, 80013, Germantown, USA)	Whole blood (EDTA)	Neg	Neg
PP002010160	Federal Medical Center, Owo / Nigeria	ReLASVTM Pan Lassa Antigen RDT (Zalgen Labs, LCC, Germantown, MD USA 20876 and Aurora, CO, 80013, Germantown, USA)	Whole blood (EDTA)	Neg	Neg
PP002010161	Federal Medical Center, Owo / Nigeria	ReLASVTM Pan Lassa Antigen RDT (Zalgen Labs, LCC, Germantown, MD USA 20876 and Aurora, CO, 80013, Germantown, USA)	Whole blood (EDTA)	Pos	Pos
PP002010163	Federal Medical Center, Owo / Nigeria	ReLASVTM Pan Lassa Antigen RDT (Zalgen Labs, LCC, Germantown, MD USA 20876 and Aurora, CO, 80013, Germantown, USA)	Whole blood (EDTA)	Neg	Neg
PP002010164	Federal Medical Center, Owo / Nigeria	ReLASVTM Pan Lassa Antigen RDT (Zalgen Labs, LCC, Germantown, MD USA 20876 and Aurora, CO, 80013, Germantown, USA)	Whole blood (EDTA)	Pos	Pos
PP002010165	Federal Medical Center, Owo / Nigeria	ReLASVTM Pan Lassa Antigen RDT (Zalgen Labs, LCC, Germantown, MD USA 20876 and Aurora, CO, 80013, Germantown, USA)	Whole blood (EDTA)	Neg	Neg
PP002010167	Federal Medical Center, Owo / Nigeria	ReLASVTM Pan Lassa Antigen RDT (Zalgen Labs, LCC, Germantown, MD USA 20876 and Aurora, CO, 80013, Germantown, USA)	Whole blood (EDTA)	Neg	Neg
PP002010168	Federal Medical Center, Owo / Nigeria	ReLASVTM Pan Lassa Antigen RDT (Zalgen Labs, LCC, Germantown, MD USA 20876 and Aurora, CO, 80013, Germantown, USA)	Whole blood (EDTA)	Neg	Neg
PP002010169	Federal Medical Center, Owo / Nigeria	ReLASVTM Pan Lassa Antigen RDT (Zalgen Labs, LCC, Germantown, MD USA 20876 and Aurora, CO, 80013, Germantown, USA)	Whole blood (EDTA)	Neg	Neg
PP002010171	Federal Medical Center, Owo / Nigeria	ReLASVTM Pan Lassa Antigen RDT (Zalgen Labs, LCC, Germantown, MD USA 20876 and Aurora, CO, 80013, Germantown, USA)	Whole blood (EDTA)	Neg	Neg
PP002010172	Federal Medical Center, Owo / Nigeria	ReLASVTM Pan Lassa Antigen RDT (Zalgen Labs, LCC, Germantown, MD USA 20876 and Aurora, CO, 80013, Germantown, USA)	Whole blood (EDTA)	Neg	Neg
PP002010173	Federal Medical Center, Owo / Nigeria	ReLASVTM Pan Lassa Antigen RDT (Zalgen Labs, LCC, Germantown, MD USA 20876 and Aurora, CO, 80013, Germantown, USA)	Whole blood (EDTA)	Pos	Pos
PP002010175	Federal Medical Center, Owo / Nigeria	ReLASVTM Pan Lassa Antigen RDT (Zalgen Labs, LCC, Germantown, MD USA 20876 and Aurora, CO, 80013, Germantown, USA)	Whole blood (EDTA)	Pos	Pos
PP002010176	Federal Medical Center, Owo / Nigeria	ReLASVTM Pan Lassa Antigen RDT (Zalgen Labs, LCC, Germantown, MD USA 20876 and Aurora, CO, 80013, Germantown, USA)	Whole blood (EDTA)	Pos	Pos
PP002010179	Federal Medical Center, Owo / Nigeria	ReLASVTM Pan Lassa Antigen RDT (Zalgen Labs, LCC, Germantown, MD USA 20876 and Aurora, CO, 80013, Germantown, USA)	Whole blood (EDTA)	Pos	Pos
PP002010180	Federal Medical Center, Owo / Nigeria	ReLASVTM Pan Lassa Antigen RDT (Zalgen Labs, LCC, Germantown, MD USA 20876 and Aurora, CO, 80013, Germantown, USA)	Whole blood (EDTA)	Neg	Neg
PP002010181	Federal Medical Center, Owo / Nigeria	ReLASVTM Pan Lassa Antigen RDT (Zalgen Labs, LCC, Germantown, MD USA 20876 and Aurora, CO, 80013, Germantown, USA)	Whole blood (EDTA)	Pos	Pos
PP002010182	Federal Medical Center, Owo / Nigeria	ReLASVTM Pan Lassa Antigen RDT (Zalgen Labs, LCC, Germantown, MD USA 20876 and Aurora, CO, 80013, Germantown, USA)	Whole blood (EDTA)	Neg	Neg
PP002010186	Federal Medical Center, Owo / Nigeria	ReLASVTM Pan Lassa Antigen RDT (Zalgen Labs, LCC, Germantown, MD USA 20876 and Aurora, CO, 80013, Germantown, USA)	Whole blood (EDTA)	Neg	Neg
PP002010187	Federal Medical Center, Owo / Nigeria	ReLASVTM Pan Lassa Antigen RDT (Zalgen Labs, LCC, Germantown, MD USA 20876 and Aurora, CO, 80013, Germantown, USA)	Whole blood (EDTA)	Neg	Neg
PP002010188	Federal Medical Center, Owo / Nigeria	ReLASVTM Pan Lassa Antigen RDT (Zalgen Labs, LCC, Germantown, MD USA 20876 and Aurora, CO, 80013, Germantown, USA)	Whole blood (EDTA)	Neg	Neg
PP002010189	Federal Medical Center, Owo / Nigeria	ReLASVTM Pan Lassa Antigen RDT (Zalgen Labs, LCC, Germantown, MD USA 20876 and Aurora, CO, 80013, Germantown, USA)	Whole blood (EDTA)	Neg	Neg
PP002010190	Federal Medical Center, Owo / Nigeria	ReLASVTM Pan Lassa Antigen RDT (Zalgen Labs, LCC, Germantown, MD USA 20876 and Aurora, CO, 80013, Germantown, USA)	Whole blood (EDTA)	Pos	Pos
PP002010191	Federal Medical Center, Owo / Nigeria	ReLASVTM Pan Lassa Antigen RDT (Zalgen Labs, LCC, Germantown, MD USA 20876 and Aurora, CO, 80013, Germantown, USA)	Whole blood (EDTA)	Neg	Neg
PP002010192	Federal Medical Center, Owo / Nigeria	ReLASVTM Pan Lassa Antigen RDT (Zalgen Labs, LCC, Germantown, MD USA 20876 and Aurora, CO, 80013, Germantown, USA)	Whole blood (EDTA)	Neg	Neg
PP002010193	Federal Medical Center, Owo / Nigeria	ReLASVTM Pan Lassa Antigen RDT (Zalgen Labs, LCC, Germantown, MD USA 20876 and Aurora, CO, 80013, Germantown, USA)	Whole blood (EDTA)	Pos	Pos
PP002010195	Federal Medical Center, Owo / Nigeria	ReLASVTM Pan Lassa Antigen RDT (Zalgen Labs, LCC, Germantown, MD USA 20876 and Aurora, CO, 80013, Germantown, USA)	Whole blood (EDTA)	Neg	Neg
PP002010196	Federal Medical Center, Owo / Nigeria	ReLASVTM Pan Lassa Antigen RDT (Zalgen Labs, LCC, Germantown, MD USA 20876 and Aurora, CO, 80013, Germantown, USA)	Whole blood (EDTA)	Neg	Neg
PP002010197	Federal Medical Center, Owo / Nigeria	ReLASVTM Pan Lassa Antigen RDT (Zalgen Labs, LCC, Germantown, MD USA 20876 and Aurora, CO, 80013, Germantown, USA)	Whole blood (EDTA)	Neg	Neg
PP002010198	Federal Medical Center, Owo / Nigeria	ReLASVTM Pan Lassa Antigen RDT (Zalgen Labs, LCC, Germantown, MD USA 20876 and Aurora, CO, 80013, Germantown, USA)	Whole blood (EDTA)	Pos	Pos
PP002010199	Federal Medical Center, Owo / Nigeria	ReLASVTM Pan Lassa Antigen RDT (Zalgen Labs, LCC, Germantown, MD USA 20876 and Aurora, CO, 80013, Germantown, USA)	Whole blood (EDTA)	Neg	Neg
PP002010200	Federal Medical Center, Owo / Nigeria	ReLASVTM Pan Lassa Antigen RDT (Zalgen Labs, LCC, Germantown, MD USA 20876 and Aurora, CO, 80013, Germantown, USA)	Whole blood (EDTA)	Pos	Pos
PP002010201	Federal Medical Center, Owo / Nigeria	ReLASVTM Pan Lassa Antigen RDT (Zalgen Labs, LCC, Germantown, MD USA 20876 and Aurora, CO, 80013, Germantown, USA)	Whole blood (EDTA)	Neg	Neg
PP002010202	Federal Medical Center, Owo / Nigeria	ReLASVTM Pan Lassa Antigen RDT (Zalgen Labs, LCC, Germantown, MD USA 20876 and Aurora, CO, 80013, Germantown, USA)	Whole blood (EDTA)	Pos	Pos
PP002010203	Federal Medical Center, Owo / Nigeria	ReLASVTM Pan Lassa Antigen RDT (Zalgen Labs, LCC, Germantown, MD USA 20876 and Aurora, CO, 80013, Germantown, USA)	Whole blood (EDTA)	Pos	Pos

## Sheet: Dictionary
CRF_num	CRF	variable	label	type	val_text	value	text
CRF0	Clinic	Participant ID	Participant ID	text
CRF0	Clinic	ELIG1	Meets WHO case definition of a Lassa fever suspected/confirmed case	select_one	1=Yes|2=No	1|2	Yes|No
CRF0	Clinic	ELIG2	≥18 years of age	select_one	1=Yes|2=No	1|2	Yes|No
CRF0	Clinic	ELIG3	If no: 12 ≤ age ≤ 17 years of age	select_one	1=Yes|2=No	1|2	Yes|No
CRF0	Clinic	ELIG4	Patient has consented/assented to specimen collection and banking	select_one	1=Yes|2=No	1|2	Yes|No
CRF0	Clinic	ICDAT	Date of consent/assent	date
CRF0	Clinic	ENROLDAT	Date of enrolment	date
CRF0	Clinic	AGE_CATEG	Age Category	text
CRF0	Clinic	SEX	Sex	select_one	1=Male|2=Female	1|2	Male|Female
CRF0	Clinic	SYMP_HEAD	Headache	select_one	1=Yes|2=No	1|2	Yes|No
CRF0	Clinic	DUR_HEAD	Headache duration	select_one	1=0-2 days|2=3-5 days|3=>= 6 days	1|2|3	0-2 days|3-5 days|>= 6 days
CRF0	Clinic	SYMP_SORE	Sore throat	select_one	1=Yes|2=No	1|2	Yes|No
CRF0	Clinic	DUR_SORE	Sore throat duration	select_one	1=0-2 days|2=3-5 days|3=>= 6 days	1|2|3	0-2 days|3-5 days|>= 6 days
CRF0	Clinic	SYMP_COUGH	Coughing	select_one	1=Yes|2=No	1|2	Yes|No
CRF0	Clinic	DUR_COUGH	Coughing duration	select_one	1=0-2 days|2=3-5 days|3=>= 6 days	1|2|3	0-2 days|3-5 days|>= 6 days
CRF0	Clinic	SYMP_SWELL	Face swelling	select_one	1=Yes|2=No	1|2	Yes|No
CRF0	Clinic	DUR_SWELL	Face swelling duration	select_one	1=0-2 days|2=3-5 days|3=>= 6 days	1|2|3	0-2 days|3-5 days|>= 6 days
CRF0	Clinic	SYMP_CHEST	Chest pain	select_one	1=Yes|2=No	1|2	Yes|No
CRF0	Clinic	DUR_CHEST	Chest pain duration	select_one	1=0-2 days|2=3-5 days|3=>= 6 days	1|2|3	0-2 days|3-5 days|>= 6 days
CRF0	Clinic	SYMP_STOMACH	Stomach pain	select_one	1=Yes|2=No	1|2	Yes|No
CRF0	Clinic	DUR_STOMACH	Stomach pain duration	select_one	1=0-2 days|2=3-5 days|3=>= 6 days	1|2|3	0-2 days|3-5 days|>= 6 days
CRF0	Clinic	SYMP_LBLOOD	Low blood pressure	select_one	1=Yes|2=No	1|2	Yes|No
CRF0	Clinic	DUR_LBLOOD	Low blood pressure duration	select_one	1=0-2 days|2=3-5 days|3=>= 6 days	1|2|3	0-2 days|3-5 days|>= 6 days
CRF0	Clinic	SYMP_MUSCLE	Muscle pain	select_one	1=Yes|2=No	1|2	Yes|No
CRF0	Clinic	DUR_MUSCLE	Muscle pain duration	select_one	1=0-2 days|2=3-5 days|3=>= 6 days	1|2|3	0-2 days|3-5 days|>= 6 days
CRF0	Clinic	SYMP_FATIGUE	Fatigue	select_one	1=Yes|2=No	1|2	Yes|No
CRF0	Clinic	DUR_FATIGUE	Fatigue duration	select_one	1=0-2 days|2=3-5 days|3=>= 6 days	1|2|3	0-2 days|3-5 days|>= 6 days
CRF0	Clinic	SYMP_VOMIT	Vomiting	select_one	1=Yes|2=No	1|2	Yes|No
CRF0	Clinic	DUR_VOMIT	Vomiting duration	select_one	1=0-2 days|2=3-5 days|3=>= 6 days	1|2|3	0-2 days|3-5 days|>= 6 days
CRF0	Clinic	SYMP_DIARR	Diarrhoea	select_one	1=Yes|2=No	1|2	Yes|No
CRF0	Clinic	DUR_DIARR	Diarrhoea duration	select_one	1=0-2 days|2=3-5 days|3=>= 6 days	1|2|3	0-2 days|3-5 days|>= 6 days
CRF0	Clinic	SYMP_FEVER	Fever	select_one	1=Yes|2=No	1|2	Yes|No
CRF0	Clinic	DUR_FEVER	Fever duration	select_one	1=0-2 days|2=3-5 days|3=>= 6 days	1|2|3	0-2 days|3-5 days|>= 6 days
CRF0	Clinic	SYMP_HFEVER	High fever(≥ 40ºC)	select_one	1=Yes|2=No	1|2	Yes|No
CRF0	Clinic	DUR_HFEVER	High fever(≥ 40ºC) duration	select_one	1=0-2 days|2=3-5 days|3=>= 6 days	1|2|3	0-2 days|3-5 days|>= 6 days
CRF0	Clinic	SYMP_NOSEBLEE	Nose bleeding	select_one	1=Yes|2=No	1|2	Yes|No
CRF0	Clinic	DUR_NOSEBLEE	Nose bleeding duration	select_one	1=0-2 days|2=3-5 days|3=>= 6 days	1|2|3	0-2 days|3-5 days|>= 6 days
CRF0	Clinic	SYMP_HEMOGLO	Hemoglobinuria	select_one	1=Yes|2=No	1|2	Yes|No
CRF0	Clinic	DUR_HEMOGLO	Hemoglobinuria duration	select_one	1=0-2 days|2=3-5 days|3=>= 6 days	1|2|3	0-2 days|3-5 days|>= 6 days
CRF0	Clinic	SYMP_CONFU	Confusion	select_one	1=Yes|2=No	1|2	Yes|No
CRF0	Clinic	DUR_CONFU	Confusion duration	select_one	1=0-2 days|2=3-5 days|3=>= 6 days	1|2|3	0-2 days|3-5 days|>= 6 days
CRF0	Clinic	SYMP_SEIZURE	Seizure	select_one	1=Yes|2=No	1|2	Yes|No
CRF0	Clinic	DUR_SEIZURE	Seizure duration	select_one	1=0-2 days|2=3-5 days|3=>= 6 days	1|2|3	0-2 days|3-5 days|>= 6 days
CRF0	Clinic	SYMP_REDURI	Reduction in Urine output	select_one	1=Yes|2=No	1|2	Yes|No
CRF0	Clinic	DUR_REDURI	Reduction in Urine output duration	select_one	1=0-2 days|2=3-5 days|3=>= 6 days	1|2|3	0-2 days|3-5 days|>= 6 days
CRF0	Clinic	SYMP_REDHEAR	Reduce hearing / hearing loss	select_one	1=Yes|2=No	1|2	Yes|No
CRF0	Clinic	DUR_REDHEAR	Reduce hearing / hearing loss duration	select_one	1=0-2 days|2=3-5 days|3=>= 6 days	1|2|3	0-2 days|3-5 days|>= 6 days
CRF0	Clinic	SYMP_LASSFEV	Contact with active Lassa Fever case	select_one	1=Yes|2=No	1|2	Yes|No
CRF0	Clinic	DUR_LASSFEV	Contact with active Lassa Fever case duration	select_one	1=0-2 days|2=3-5 days|3=>= 6 days	1|2|3	0-2 days|3-5 days|>= 6 days
CRF0	Clinic	SYMP_OTHERSP	Other (specify):	text
CRF0	Clinic	DUR_OTHERSP	Other duration (specify):	select_one	1=0-2 days|2=3-5 days|3=>= 6 days	1|2|3	0-2 days|3-5 days|>= 6 days
CRF0	Clinic	PREGYN	Currently pregnant	select_one	1=Yes|2=No|3=Not applicable|4=Don't know	1|2|3|4	Yes|No|Not applicable|Don't know
CRF0	Clinic	VAGBLEE	Vaginal bleeding	select_one	1=Yes|2=No	1|2	Yes|No
CRF0	Clinic	IUFD	IUFD	select_one	1=Yes|2=No	1|2	Yes|No
CRF0	Clinic	BBREAENG	Bilateral breast engorgement	select_one	1=Yes|2=No	1|2	Yes|No
CRF0	Clinic	BREAPAIN	Breast pain	select_one	1=Yes|2=No	1|2	Yes|No
CRF0	Clinic	ABORT	Miscarriage/abortion	select_one	1=Yes|2=No	1|2	Yes|No
CRF0	Clinic	CLIVERDIS	Chronic liver disease	select_one	1=Yes|2=No|3=Don't know	1|2|3	Yes|No|Don't know
CRF0	Clinic	WIDALTEST	WIDAL TEST	select_one	1=Pos|2=Neg|3=Not tested	1|2|3	Pos|Neg|Not tested
CRF0	Clinic	CKIDNDIS	Chronic kidney disease	select_one	1=Yes|2=No|3=Don't know	1|2|3	Yes|No|Don't know
CRF0	Clinic	CANCER	Cancer	select_one	1=Yes|2=No|3=Don't know	1|2|3	Yes|No|Don't know
CRF0	Clinic	DIABETES	Diabetes	select_one	1=Yes|2=No|3=Don't know	1|2|3	Yes|No|Don't know
CRF0	Clinic	AIDS	AIDS defining illnes	select_one	1=Yes|2=No|3=Don't know	1|2|3	Yes|No|Don't know
CRF0	Clinic	AIDSSP	If yes, specifly:	text
CRF0	Clinic	OTHDIS	Other disease/diseases:	select_one	1=Yes|2=No|3=Don't know	1|2|3	Yes|No|Don't know
CRF0	Clinic	OTHDISSP	If yes, specifly:	text
CRF0	Clinic	ARETROTHENY	Anti-retroviral therapy	select_one	1=Yes|2=No|3=Don't know	1|2|3	Yes|No|Don't know
CRF0	Clinic	ARETROTHE	Check as applicable:	select_multiple	1=Emtricitabine|2=Efavirenz|3=Dolutegavir|4=Nevirapine|5=Tenofovir/Lamivudine/Efavirenz|6=Tenofovir/Lamivudine/Dolutegravir|7=Abacavir / Lamivudine|8=Lopinavir/ ritonavir|9=Antazanavir/ ritonavi|10=Lanivudine/ Zidovudine|11=Other	1|2|3|4|5|6|7|8|9|10|11	Emtricitabine|Efavirenz|Dolutegavir|Nevirapine|Tenofovir/Lamivudine/Efavirenz|Tenofovir/Lamivudine/Dolutegravir|Abacavir / Lamivudine|Lopinavir/ ritonavir|Antazanavir/ ritonavi|Lanivudine/ Zidovudine|Other
CRF0	Clinic	ARETROTHEOTH	Other specify:	text
CRF0	Clinic	CANCERTHENY	Cancer therapy	select_one	1=Yes|2=No|3=Don't know	1|2|3	Yes|No|Don't know
CRF0	Clinic	CANCERTHE	Check as applicable:	select_multiple	1=5- Fluorol uracil|2=Caboplastin|3=Cislplastin|4=Cyclophosphamide|5=Doxorubicin|6=Epirubicin|7=Etopuside|8=Methothrexate|9=Paclitaxel|10=Vincristine|11=Other	1|2|3|4|5|6|7|8|9|10|11	5- Fluorol uracil|Caboplastin|Cislplastin|Cyclophosphamide|Doxorubicin|Epirubicin|Etopuside|Methothrexate|Paclitaxel|Vincristine|Other
CRF0	Clinic	CANCERTHEOTH	Other specify:	text
CRF0	Clinic	OTHTREAT	Other treatments	select_one	1=Yes|2=No	1|2	Yes|No
CRF0	Clinic	OTHTREATSP	If yes, specify:	text
CRF0	Clinic	TEMP	Temperature:	decimal
CRF0	Clinic	TEMPMEAS	How was temperature measured?	select_one	1=Axillary|2=Oral	1|2	Axillary|Oral
CRF0	Clinic	SWOLLFACE	Swollen face	select_one	1=Yes|2=No	1|2	Yes|No
CRF0	Clinic	WEIGHT	Weight:	decimal
CRF0	Clinic	HEIGHT	Height:	decimal
CRF0	Clinic	BMI	BMI	decimal
CRF0	Clinic	PCRYN	PCR test for Lassa fever	select_one	1=Yes|2=No	1|2	Yes|No
CRF0	Clinic	PCRRESULT	Result	select_one	1=Positive|2=Negative	1|2	Positive|Negative
CRF0	Clinic	LOTNUM	Lot #	text
CRF0	Clinic	LOTNUM_UNK	Not known	select_one	99=Not known	99	Not known
CRF0	Clinic	CTVALUE	CT Value	decimal
CRF0	Clinic	SEVERITY	Clinical severity	select_one	1=1- Not ill, healthy and strong impression throughout examination|2=2- Mildly ill, able to carry out routine activities, but symptomatic with fatigue, cough, etc. upon careful inspection|3=3- Moderately ill, some impairment of activities; visibly ill to a lay person; still ambulatory and mostly self-sufficient but clearly symptomatic|4=4- Gravely ill, unable to carry out usual activities. Visibl…	1|2|3|4	1- Not ill, healthy and strong impression throughout examination|2- Mildly ill, able to carry out routine activities, but symptomatic with fatigue, cough, etc. upon careful inspection|3- Moderately ill, some impairment of activities; visibly ill to a lay person; still ambulatory and mostly self-sufficient but clearly symptomatic|4- Gravely ill, unable to carry out usual activities. Visibly distre…
CRF1	Results Form -Serum	Participant ID	Participant ID	text
CRF1	Results Form -Serum	SITE	Site / Country:	text
CRF1	Results Form -Serum	TEST_NAME	Test name:	text
CRF1	Results Form -Serum	RDT_SAMP	Type of Ag RDT sample	select_one	1=Serum|2=Plasma (EDTA)|3=Whole blood (EDTA)	1|2|3	Serum|Plasma (EDTA)|Whole blood (EDTA)
CRF1	Results Form -Serum	TEST_RES_R1	Ag RDT test line:	select_one	0=Neg|1=Pos|2=Invalid	0|1|2	Neg|Pos|Invalid
CRF1	Results Form -Serum	TEST_RES_R2	Ag RDT test line:	select_one	0=Neg|1=Pos|2=Invalid	0|1|2	Neg|Pos|Invalid
CRF2	Results Form -Plasma	Participant ID	Participant ID	text
CRF2	Results Form -Plasma	SITE	Site / Country:	text
CRF2	Results Form -Plasma	TEST_NAME	Test name:	text
CRF2	Results Form -Plasma	RDT_SAMP	Type of Ag RDT sample	select_one	1=Serum|2=Plasma (EDTA)|3=Whole blood (EDTA)	1|2|3	Serum|Plasma (EDTA)|Whole blood (EDTA)
CRF2	Results Form -Plasma	TEST_RES_R1	Ag RDT test line:	select_one	0=Neg|1=Pos|2=Invalid	0|1|2	Neg|Pos|Invalid
CRF2	Results Form -Plasma	TEST_RES_R2	Ag RDT test line:	select_one	0=Neg|1=Pos|2=Invalid	0|1|2	Neg|Pos|Invalid
CRF3	Results Form -Whole Blood	Participant ID	Participant ID	text
CRF3	Results Form -Whole Blood	SITE	Site / Country:	text
CRF3	Results Form -Whole Blood	TEST_NAME	Test name:	text
CRF3	Results Form -Whole Blood	RDT_SAMP	Type of Ag RDT sample	select_one	1=Serum|2=Plasma (EDTA)|3=Whole blood (EDTA)	1|2|3	Serum|Plasma (EDTA)|Whole blood (EDTA)
CRF3	Results Form -Whole Blood	TEST_RES_R1	Ag RDT test line:	select_one	0=Neg|1=Pos|2=Invalid	0|1|2	Neg|Pos|Invalid
CRF3	Results Form -Whole Blood	TEST_RES_R2	Ag RDT test line:	select_one	0=Neg|1=Pos|2=Invalid	0|1|2	Neg|Pos|Invalid
